# Supplementary material for: 1-Benzyl­piperazine-1,4-diium bis­(perchlorate) monohydrate
Source: Acta Crystallogr Sect E Struct Rep Online. 2010 Jun 23;66(Pt 7):o1722. doi: 10.1107/S1600536810023123 (PMC3006781; doi:10.1107/S1600536810023123)
Supplement: Supplementary file 1 [file e-66-o1722-sup1.cif]

##############################################################################
###                                                                        ###
###        Electronic paper (Acta Crystallographica Section E)             ###
###                                                                        ###
##############################################################################
#                                                                            #
# This CIF contains the data in a paper accepted for publication in Acta     #
# Crystallographica Section E. It conforms to the requirements of Notes      #
# for Authors for Section E, and has been peer reviewed under the auspices   #
# of the IUCr Commission on Journals.                                        #
#                                                                            #
# Full details of the Crystallographic Information File format               #
# are given in the paper "The Crystallographic Information File (CIF):       #
# a New Standard Archive File for Crystallography" by S. R. Hall, F. H.      #
# Allen and I. D. Brown [Acta Cryst. (1991), A47, 655-685].                  #
#                                                                            #
# The current version of the core CIF dictionary is obtainable from          #
# ftp://ftp.iucr.org/pub/cif_core.dic. The current version number is 2.4.    #
#                                                                            #
# Software is freely available for graphical display of the structure(s) in  #
# this CIF.  For information consult the CIF home page http://www.iucr.org/  #
# cif/home.html                                                              #
#                                                                            #
# This file may be used for bona fide research purposes within the           #
# scientific community so long as proper attribution is given to the journal # 
# article from which it was obtained.                                        #
#                                                                            #
##############################################################################
                                             
data_global
_audit_creation_method     CRYSTALS_ver_14.03
_journal_date_recd_electronic     2010-05-07
_journal_date_accepted     2010-06-15
_journal_name_full     'Acta Crystallographica, Section E'
_journal_year     2010
_journal_volume     66
_journal_issue      7
_journal_page_first     o1722
_journal_page_last     o1722
_journal_paper_category     QO
_journal_coeditor_code     CV2717
_publ_contact_author_name     'Cherif Ben Nasr'
_publ_contact_author_address
;Laboratoire de Chimie des mat\'eriaux
Facult\'e des Sciences de Bizerte
7021 Zarzouna
Tunisie
;
_publ_contact_author_email     cherif_bennasr@yahoo.fr
_publ_section_title
;
1-Benzylpiperazine-1,4-diium bis(perchlorate) monohydrate
;
loop_
    _publ_author_name
    _publ_author_footnote
    _publ_author_address
    'Kaabi, Kamel' .
;
Laboratoire de Chimie des Mat\'eriaux
Facult\'e des Sciences de Bizerte
7021 Zarzouna
Tunisia
;
    'El Glaoui, Meher' .
;
Laboratoire de Chimie des Mat\'eriaux
Facult\'e des Sciences de Bizerte
7021 Zarzouna
Tunisia
;
    'Jeanneau, Erwann' .
;
Universti\'e Lyon1
Centre de Diffractom\'etrie Henri Longchambon
43 boulevard du 11 Novembre 1918
69622 Villeurbanne Cedex
France
;
    'Rzaigui, Mohamed' .
;
Laboratoire de Chimie des Mat\'eriaux
Facult\'e des Sciences de Bizerte
7021 Zarzouna
Tunisia
;
    'Ben Nasr, Cherif' .
;
Laboratoire de Chimie des Mat\'eriaux
Facult\'e des Sciences de Bizerte
7021 Zarzouna
Tunisia
;
_chemical_name_systematic     ?
_chemical_melting_point     ?
_exptl_special_details
;
The crystal was placed in the cold stream of an Oxford Cryosystems open-flow
nitrogen cryostat (Cosier & Glazer, 1986) with a nominal stability of 0.1 K
[Cosier, J. & Glazer, A.<i>M</i>., 1986. J. Appl. Cryst. 105 107.]
Analytical numeric absorption correction using a multifaceted crystal
   model was based on expressions derived by R.C. Clark & J.S. Reid
[Clark, R. C. & Reid, J. S. (1995). Acta Cryst. A51, 887-897].
;
data_I
_chemical_name_systematic
;
1-Benzylpiperazine-1,4-diium bis(perchlorate) monohydrate
;
_chemical_formula_moiety     'C11 H18 N2 2+, 2(Cl O4 -), H2 O'
_chemical_formula_sum     'C11 H20 Cl2 N2 O9'
_chemical_formula_iupac     'C11 H18 N2 2+, 2Cl O4 -, H2 O'
_chemical_formula_weight     395.19
_symmetry_cell_setting     triclinic
_symmetry_space_group_name_H-M     'P -1'
_symmetry_space_group_name_Hall     '-P 1'
loop_
    _symmetry_equiv_pos_as_xyz
    'x,y,z'
    '-x,-y,-z'
_cell_length_a     8.6632(6)
_cell_length_b     10.0197(8)
_cell_length_c     10.8831(7)
_cell_angle_alpha     70.184(7)
_cell_angle_beta     83.946(6)
_cell_angle_gamma     70.560(7)
_cell_volume     838.05(12)
_cell_formula_units_Z     2
_cell_measurement_reflns_used     13879
_cell_measurement_theta_min     3.4708
_cell_measurement_theta_max     32.8785
_cell_measurement_temperature     293
_exptl_crystal_description     'plate'
_exptl_crystal_colour     'colourless'
_exptl_crystal_size_max     0.531
_exptl_crystal_size_mid     0.402
_exptl_crystal_size_min     0.247
_exptl_crystal_density_diffrn     1.566
_exptl_crystal_density_meas     ?
_exptl_crystal_density_method     'not measured'
_exptl_crystal_F_000     412.000
_exptl_absorpt_coefficient_mu     0.436
_exptl_absorpt_correction_type     analytical
_exptl_absorpt_process_details
;
(CrysAlisPro; Oxford Diffraction, 2006)
;
_exptl_absorpt_correction_T_min     0.832
_exptl_absorpt_correction_T_max     0.907
_diffrn_ambient_temperature     293
_diffrn_radiation_type     'Mo K\a'
_diffrn_radiation_wavelength     0.7107
_diffrn_radiation_source     'Enhance (Mo) X-ray Source'
_diffrn_radiation_monochromator     'graphite'
_diffrn_measurement_device_type
                                'Oxford Diffraction Xcalibur Atlas Gemini ultra'
_diffrn_measurement_method     \w/2\
_diffrn_detector_area_resol_mean     10.4685
_diffrn_reflns_number     32031
_diffrn_reflns_av_R_equivalents     0.045
_diffrn_reflns_theta_min     3.478
_diffrn_reflns_theta_max     32.951
_diffrn_reflns_theta_full     30.974
_diffrn_measured_fraction_theta_max     0.934
_diffrn_measured_fraction_theta_full     0.996
_diffrn_reflns_limit_h_min     -13
_diffrn_reflns_limit_h_max     13
_diffrn_reflns_limit_k_min     -15
_diffrn_reflns_limit_k_max     15
_diffrn_reflns_limit_l_min     -15
_diffrn_reflns_limit_l_max     16
_diffrn_standards_number     0
_diffrn_standards_interval_count     .
_diffrn_standards_interval_time     .
_diffrn_standards_decay_%     ?
_refine_special_details
;
;
_reflns_number_total     5885
_reflns_number_gt     3882
_reflns_threshold_expression     I>2sigma(I)
_refine_ls_structure_factor_coef     Fsqd
_refine_ls_matrix_type     full
_refine_ls_R_factor_all     0.0909
_refine_ls_R_factor_gt     0.0663
_refine_ls_wR_factor_gt     0.2166
_refine_ls_wR_factor_ref     0.2396
_refine_ls_goodness_of_fit_ref     1.118
_refine_ls_restrained_S_all     1.199
_refine_ls_number_reflns     5885
_refine_ls_number_parameters     255
_refine_ls_number_restraints     40
_refine_ls_hydrogen_treatment     constr
_refine_ls_weighting_scheme     calc
_refine_ls_weighting_details
             'calc w=1/[\s^2^(Fo^2^)+(0.15P)^2^+0.05P] where P=(Fo^2^+2Fc^2^)/3'
_atom_sites_solution_hydrogens     geom
_atom_sites_solution_primary     direct
_atom_sites_solution_secondary     difmap
_refine_ls_shift/su_max     0.000
_refine_ls_shift/su_mean     0.000
_refine_diff_density_max     1.043
_refine_diff_density_min     -0.876
_refine_ls_extinction_method     'SHELXL97 (Sheldrick, 2008)'
_refine_ls_extinction_coef     0.062(11)
_refine_ls_extinction_expression
                                  'Fc^*^=kFc[1+0.001xFc^2^\l^3^/sin(2\q)]^-1/4^'
loop_
    _atom_type_symbol
    _atom_type_scat_dispersion_real
    _atom_type_scat_dispersion_imag
    _atom_type_scat_source
    C 0.0033 0.0016 'International Tables Vol C 4.2.6.8 and 6.1.1.4'
    H 0.0000 0.0000 'International Tables Vol C 4.2.6.8 and 6.1.1.4'
    Cl 0.1484 0.1585 'International Tables Vol C 4.2.6.8 and 6.1.1.4'
    N 0.0061 0.0033 'International Tables Vol C 4.2.6.8 and 6.1.1.4'
    O 0.0106 0.0060 'International Tables Vol C 4.2.6.8 and 6.1.1.4'
_computing_data_collection     'CrysAlis Pro (Oxford Diffraction, 2006)'
_computing_cell_refinement     'CrysAlis Pro (Oxford Diffraction, 2006)'
_computing_data_reduction     'CrysAlis Pro (Oxford Diffraction, 2006)'
_computing_structure_solution     'SIR97 (Altomare <i>et al.</i>,  1999)'
_computing_structure_refinement     'SHELXL97 (Sheldrick, 2008)'
_computing_molecular_graphics     'CAMERON (Watkin <i>et al.</i>,  1996)'
_computing_publication_material     'SHELXL97 (Sheldrick, 2008)'
loop_
    _atom_site_type_symbol
    _atom_site_label
    _atom_site_fract_x
    _atom_site_fract_y
    _atom_site_fract_z
    _atom_site_U_iso_or_equiv
    _atom_site_adp_type
    _atom_site_calc_flag
    _atom_site_refinement_flags
    _atom_site_occupancy
    _atom_site_disorder_assembly
    _atom_site_disorder_group
    N N16 0.2509(2) 0.3896(2) 0.78548(16) 0.0377(4) Uani d . 1 . .
    H H161 0.1556 0.3721 0.7879 0.045 Uiso d R 1 . .
    N N19 0.1505(3) 0.7088(2) 0.6477(2) 0.0507(5) Uani d . 1 . .
    H H191 0.2431 0.7311 0.6393 0.061 Uiso d R 1 . .
    H H192 0.0729 0.7939 0.6086 0.061 Uiso d R 1 . .
    C C17 0.2348(3) 0.5002(3) 0.8544(2) 0.0419(4) Uani d . 1 . .
    H H171 0.2003 0.4603 0.9431 0.050 Uiso d R 1 . .
    H H172 0.3416 0.5114 0.8562 0.050 Uiso d R 1 . .
    C C18 0.1106(3) 0.6496(3) 0.7878(2) 0.0490(5) Uani d . 1 . .
    H H181 0.1085 0.7216 0.8271 0.059 Uiso d R 1 . .
    H H182 0.0026 0.6393 0.7937 0.059 Uiso d R 1 . .
    C C20 0.1645(4) 0.5982(3) 0.5795(2) 0.0560(6) Uani d . 1 . .
    H H201 0.1960 0.6349 0.4910 0.067 Uiso d R 1 . .
    H H202 0.0599 0.5802 0.5822 0.067 Uiso d R 1 . .
    C C21 0.2923(4) 0.4523(3) 0.6457(2) 0.0502(6) Uani d . 1 . .
    H H211 0.3980 0.4667 0.6411 0.060 Uiso d R 1 . .
    H H212 0.3022 0.3805 0.6022 0.060 Uiso d R 1 . .
    C C22 0.3782(3) 0.2403(3) 0.8511(3) 0.0480(5) Uani d . 1 . .
    H H221 0.3960 0.1769 0.7969 0.058 Uiso d R 1 . .
    H H222 0.4798 0.2588 0.8566 0.058 Uiso d R 1 . .
    C C23 0.3262(3) 0.1631(2) 0.9849(2) 0.0423(5) Uani d . 1 . .
    C C24 0.3844(4) 0.1675(3) 1.0962(3) 0.0563(6) Uani d . 1 . .
    H H241 0.4594 0.2183 1.0883 0.068 Uiso d R 1 . .
    C C25 0.3348(4) 0.0959(3) 1.2180(3) 0.0658(8) Uani d . 1 . .
    H H251 0.3758 0.1010 1.2910 0.079 Uiso d R 1 . .
    C C26 0.2275(4) 0.0170(3) 1.2299(3) 0.0629(7) Uani d . 1 . .
    H H261 0.1933 -0.0309 1.3131 0.075 Uiso d R 1 . .
    C C27 0.1682(4) 0.0116(3) 1.1200(3) 0.0606(7) Uani d . 1 . .
    H H271 0.0944 -0.0426 1.1291 0.073 Uiso d R 1 . .
    C C28 0.2175(3) 0.0838(3) 0.9975(2) 0.0496(5) Uani d . 1 . .
    H H281 0.1822 0.0763 0.9236 0.059 Uiso d R 1 . .
    Cl Cl1 0.19840(7) 0.07672(7) 0.62088(5) 0.0459(2) Uani d D 1 . .
    O O1A 0.0878(13) 0.0586(10) 0.5438(9) 0.071(2) Uani d PD 0.66(3) A 1
    O O2A 0.2349(11) -0.0512(9) 0.7360(6) 0.0630(17) Uani d PD 0.66(3) A 1
    O O3A 0.1333(19) 0.2126(12) 0.6492(15) 0.095(4) Uani d PD 0.66(3) A 1
    O O4A 0.3513(9) 0.0646(13) 0.5527(11) 0.086(3) Uani d PD 0.66(3) A 1
    O O1B 0.122(3) 0.082(3) 0.510(2) 0.101(7) Uani d PD 0.34(3) A 2
    O O2B 0.190(4) -0.047(2) 0.724(2) 0.105(6) Uani d PD 0.34(3) A 2
    O O3B 0.099(2) 0.2007(17) 0.660(2) 0.064(4) Uani d PD 0.34(3) A 2
    O O4B 0.3506(16) 0.098(2) 0.585(2) 0.080(3) Uani d PD 0.34(3) A 2
    Cl Cl2 -0.23663(8) 0.44332(8) 0.79535(8) 0.0570(2) Uani d . 1 . .
    O O5 -0.2245(5) 0.5724(5) 0.6812(5) 0.1421(15) Uani d U 1 . .
    O O6 -0.3698(4) 0.5028(5) 0.8630(4) 0.1273(13) Uani d U 1 . .
    O O7 -0.2735(4) 0.3526(4) 0.7389(3) 0.0951(9) Uani d . 1 . .
    O O8 -0.0873(3) 0.3889(4) 0.8630(3) 0.0991(10) Uani d . 1 . .
    O O9 0.4548(3) -0.2670(3) 0.5678(3) 0.0757(7) Uani d . 1 . .
    H H91 0.4625 -0.1874 0.5194 0.114 Uiso d R 1 . .
    H H92 0.5408 -0.3200 0.6072 0.114 Uiso d R 1 . .
loop_
    _atom_site_aniso_label
    _atom_site_aniso_U_11
    _atom_site_aniso_U_22
    _atom_site_aniso_U_33
    _atom_site_aniso_U_12
    _atom_site_aniso_U_13
    _atom_site_aniso_U_23
    N16 0.0336(8) 0.0422(9) 0.0420(9) -0.0174(7) 0.0030(7) -0.0149(7)
    N19 0.0463(11) 0.0441(10) 0.0544(11) -0.0149(8) -0.0041(9) -0.0050(8)
    C17 0.0433(11) 0.0430(10) 0.0421(10) -0.0128(9) -0.0001(8) -0.0181(9)
    C18 0.0464(12) 0.0436(11) 0.0537(12) -0.0111(9) 0.0049(10) -0.0162(10)
    C20 0.0661(17) 0.0639(15) 0.0410(11) -0.0303(13) -0.0058(11) -0.0096(10)
    C21 0.0606(15) 0.0569(14) 0.0429(11) -0.0285(12) 0.0128(10) -0.0222(10)
    C22 0.0369(10) 0.0437(11) 0.0629(14) -0.0112(9) 0.0065(10) -0.0200(10)
    C23 0.0362(10) 0.0365(9) 0.0527(11) -0.0076(8) -0.0031(9) -0.0154(8)
    C24 0.0560(14) 0.0472(12) 0.0656(15) -0.0145(11) -0.0176(12) -0.0147(11)
    C25 0.077(2) 0.0540(15) 0.0563(15) -0.0025(14) -0.0229(14) -0.0163(12)
    C26 0.0640(17) 0.0517(14) 0.0544(14) -0.0049(12) 0.0031(12) -0.0081(11)
    C27 0.0546(15) 0.0554(14) 0.0694(17) -0.0229(12) 0.0045(13) -0.0132(13)
    C28 0.0476(12) 0.0539(13) 0.0515(12) -0.0201(10) -0.0020(10) -0.0177(10)
    Cl1 0.0433(3) 0.0519(3) 0.0484(3) -0.0204(2) -0.0019(2) -0.0177(2)
    O1A 0.079(4) 0.062(3) 0.078(3) -0.032(3) -0.033(3) -0.010(3)
    O2A 0.073(4) 0.065(3) 0.044(2) -0.030(2) -0.007(2) 0.0004(17)
    O3A 0.123(8) 0.077(4) 0.112(6) -0.038(4) -0.016(5) -0.050(4)
    O4A 0.074(3) 0.085(5) 0.088(5) -0.039(3) 0.015(3) -0.005(3)
    O1B 0.088(10) 0.134(16) 0.104(11) -0.017(9) -0.025(9) -0.078(10)
    O2B 0.130(15) 0.093(10) 0.125(12) -0.088(11) 0.070(9) -0.047(8)
    O3B 0.060(6) 0.054(5) 0.071(6) 0.003(5) -0.005(4) -0.029(5)
    O4B 0.060(5) 0.094(7) 0.116(9) -0.047(5) 0.029(5) -0.057(7)
    Cl2 0.0410(3) 0.0587(4) 0.0838(5) -0.0185(3) -0.0003(3) -0.0358(3)
    O5 0.122(3) 0.127(3) 0.160(3) -0.076(2) -0.022(2) 0.018(2)
    O6 0.0690(18) 0.192(3) 0.159(3) -0.029(2) 0.0164(18) -0.120(3)
    O7 0.111(2) 0.112(2) 0.1031(19) -0.0633(19) 0.0164(17) -0.0613(18)
    O8 0.0527(14) 0.133(3) 0.103(2) -0.0300(15) -0.0070(13) -0.0256(19)
    O9 0.0635(14) 0.0607(12) 0.1013(17) -0.0305(11) 0.0107(12) -0.0167(12)
_geom_special_details
;
All e.s.d.'s (except the e.s.d. in the dihedral angle between two l.s. planes)
are estimated using the full covariance matrix. The cell e.s.d.'s are taken
into account individually in the estimation of e.s.d.'s in distances, angles
and torsion angles; correlations between e.s.d.'s in cell parameters are only
used when they are defined by crystal symmetry. An approximate (isotropic)
treatment of cell e.s.d.'s is used for estimating e.s.d.'s involving l.s.
planes.
;
loop_
    _geom_bond_atom_site_label_1
    _geom_bond_atom_site_label_2
    _geom_bond_site_symmetry_2
    _geom_bond_distance
    _geom_bond_publ_flag
    N16 C21 . 1.491(3) ?
    N16 C17 . 1.499(3) ?
    N16 C22 . 1.519(3) ?
    N16 H161 . 0.8954 ?
    N19 C18 . 1.486(3) ?
    N19 C20 . 1.498(4) ?
    N19 H191 . 0.8898 ?
    N19 H192 . 0.8904 ?
    C17 C18 . 1.510(3) ?
    C17 H171 . 0.9685 ?
    C17 H172 . 0.9713 ?
    C18 H181 . 0.9500 ?
    C18 H182 . 0.9681 ?
    C20 C21 . 1.503(4) ?
    C20 H201 . 0.9532 ?
    C20 H202 . 0.9768 ?
    C21 H211 . 0.9671 ?
    C21 H212 . 0.9645 ?
    C22 C23 . 1.500(3) ?
    C22 H221 . 0.9721 ?
    C22 H222 . 0.9695 ?
    C23 C24 . 1.380(3) ?
    C23 C28 . 1.390(3) ?
    C24 C25 . 1.377(4) ?
    C24 H241 . 0.9313 ?
    C25 C26 . 1.379(5) ?
    C25 H251 . 0.9269 ?
    C26 C27 . 1.374(5) ?
    C26 H261 . 0.9388 ?
    C27 C28 . 1.384(4) ?
    C27 H271 . 0.9459 ?
    C28 H281 . 0.9242 ?
    Cl1 O2B . 1.382(12) ?
    Cl1 O4B . 1.398(11) ?
    Cl1 O1B . 1.409(12) ?
    Cl1 O3A . 1.416(8) ?
    Cl1 O2A . 1.427(5) ?
    Cl1 O3B . 1.430(10) ?
    Cl1 O1A . 1.430(6) ?
    Cl1 O4A . 1.437(7) ?
    Cl2 O6 . 1.374(3) ?
    Cl2 O7 . 1.386(3) ?
    Cl2 O8 . 1.405(3) ?
    Cl2 O5 . 1.484(4) ?
    O9 H91 . 0.8131 ?
    O9 H92 . 0.8189 ?
loop_
    _geom_angle_atom_site_label_1
    _geom_angle_atom_site_label_2
    _geom_angle_atom_site_label_3
    _geom_angle_site_symmetry_1
    _geom_angle_site_symmetry_3
    _geom_angle
    _geom_angle_publ_flag
    C21 N16 C17 . . 109.70(17) ?
    C21 N16 C22 . . 110.81(18) ?
    C17 N16 C22 . . 111.48(17) ?
    C21 N16 H161 . . 107.9 ?
    C17 N16 H161 . . 109.9 ?
    C22 N16 H161 . . 107.0 ?
    C18 N19 C20 . . 110.79(19) ?
    C18 N19 H191 . . 110.7 ?
    C20 N19 H191 . . 110.0 ?
    C18 N19 H192 . . 110.1 ?
    C20 N19 H192 . . 109.1 ?
    H191 N19 H192 . . 106.1 ?
    N16 C17 C18 . . 111.57(19) ?
    N16 C17 H171 . . 108.2 ?
    C18 C17 H171 . . 109.2 ?
    N16 C17 H172 . . 108.2 ?
    C18 C17 H172 . . 110.4 ?
    H171 C17 H172 . . 109.2 ?
    N19 C18 C17 . . 111.1(2) ?
    N19 C18 H181 . . 107.3 ?
    C17 C18 H181 . . 111.0 ?
    N19 C18 H182 . . 108.7 ?
    C17 C18 H182 . . 109.9 ?
    H181 C18 H182 . . 108.7 ?
    N19 C20 C21 . . 110.0(2) ?
    N19 C20 H201 . . 110.1 ?
    C21 C20 H201 . . 108.4 ?
    N19 C20 H202 . . 110.0 ?
    C21 C20 H202 . . 108.6 ?
    H201 C20 H202 . . 109.7 ?
    N16 C21 C20 . . 111.0(2) ?
    N16 C21 H211 . . 109.0 ?
    C20 C21 H211 . . 110.0 ?
    N16 C21 H212 . . 109.1 ?
    C20 C21 H212 . . 110.5 ?
    H211 C21 H212 . . 107.1 ?
    C23 C22 N16 . . 111.90(18) ?
    C23 C22 H221 . . 109.6 ?
    N16 C22 H221 . . 108.8 ?
    C23 C22 H222 . . 110.1 ?
    N16 C22 H222 . . 108.0 ?
    H221 C22 H222 . . 108.4 ?
    C24 C23 C28 . . 118.9(2) ?
    C24 C23 C22 . . 121.7(2) ?
    C28 C23 C22 . . 119.3(2) ?
    C25 C24 C23 . . 120.8(3) ?
    C25 C24 H241 . . 120.0 ?
    C23 C24 H241 . . 119.2 ?
    C24 C25 C26 . . 120.0(3) ?
    C24 C25 H251 . . 118.8 ?
    C26 C25 H251 . . 121.1 ?
    C27 C26 C25 . . 119.9(3) ?
    C27 C26 H261 . . 120.3 ?
    C25 C26 H261 . . 119.7 ?
    C26 C27 C28 . . 120.1(3) ?
    C26 C27 H271 . . 119.3 ?
    C28 C27 H271 . . 120.5 ?
    C27 C28 C23 . . 120.2(2) ?
    C27 C28 H281 . . 120.4 ?
    C23 C28 H281 . . 119.4 ?
    O2B Cl1 O4B . . 119.3(15) ?
    O2B Cl1 O1B . . 109.0(11) ?
    O4B Cl1 O1B . . 109.0(12) ?
    O3A Cl1 O2A . . 112.5(8) ?
    O2B Cl1 O3B . . 104.2(14) ?
    O4B Cl1 O3B . . 107.6(11) ?
    O1B Cl1 O3B . . 107.0(13) ?
    O3A Cl1 O1A . . 111.9(7) ?
    O2A Cl1 O1A . . 107.1(4) ?
    O3A Cl1 O4A . . 112.7(6) ?
    O2A Cl1 O4A . . 104.5(5) ?
    O1A Cl1 O4A . . 107.8(6) ?
    O6 Cl2 O7 . . 109.7(2) ?
    O6 Cl2 O8 . . 114.0(2) ?
    O7 Cl2 O8 . . 118.4(2) ?
    O6 Cl2 O5 . . 104.5(3) ?
    O7 Cl2 O5 . . 103.1(2) ?
    O8 Cl2 O5 . . 105.4(2) ?
    H91 O9 H92 . . 111.3 ?
loop_
    _geom_hbond_atom_site_label_D
    _geom_hbond_atom_site_label_H
    _geom_hbond_atom_site_label_A
    _geom_hbond_site_symmetry_A
    _geom_hbond_distance_DH
    _geom_hbond_distance_HA
    _geom_hbond_distance_DA
    _geom_hbond_angle_DHA
    O9 H91 O4A 2_656 0.81 2.27 2.942(11) 141
    O9 H92 O5 1_645 0.82 2.06 2.869(6) 170
    N16 H161 O8 . 0.90 2.15 2.964(3) 151
    N19 H191 O9 1_565 0.89 1.92 2.750(4) 155
    N19 H192 O1A 2_566 0.89 2.08 2.907(10) 154
    C17 H172 O6 1_655 0.97 2.48 3.446(5) 172
    C20 H201 O7 2_566 0.95 2.49 3.406(4) 160
    C21 H212 O3A . 0.96 2.48 3.130(15) 125
