# Supplementary material for: 1-Benzyl­piperazine-1,4-diium bis­(perchlorate) monohydrate
Source: Acta Crystallogr Sect E Struct Rep Online. 2010 Jun 23;66(Pt 7):o1722. doi: 10.1107/S1600536810023123 (PMC3006781; doi:10.1107/S1600536810023123)
Supplement: Supplementary file 2 [file e-66-o1722-Isup2.hkl]

# 
# h,k,l, Fc-squared, Fo-squared, sigma(Fo-squared) and status flag 
# 
data_I
_shelx_title '   CV2717                              P-1' 
_shelx_refln_list_code          4 
_shelx_F_calc_maximum      128.42 
_exptl_crystal_F_000       411.95 
_reflns_d_resolution_high  0.6533 
 
loop_ 
 _symmetry_equiv_pos_as_xyz 
 'x, y, z' 
 '-x, -y, -z' 
 
_cell_length_a     8.6632 
_cell_length_b    10.0197 
_cell_length_c    10.8831 
_cell_angle_alpha  70.184 
_cell_angle_beta   83.946 
_cell_angle_gamma  70.560 
 
_shelx_F_squared_multiplier     1.000 
 
loop_ 
 _refln_index_h 
 _refln_index_k 
 _refln_index_l 
 _refln_F_squared_calc 
 _refln_F_squared_meas 
 _refln_F_squared_sigma 
 _refln_observed_status 
   2   0   0    16490.44    17271.69     46.30 o 
   3   0   0     1418.01     1334.90      2.46 o 
   4   0   0        9.16        6.73      0.36 o 
   5   0   0      349.55      305.11      1.56 o 
   6   0   0      139.74      121.79      1.55 o 
   7   0   0      382.55      365.16      3.89 o 
   8   0   0       31.39       34.32      1.47 o 
   9   0   0       52.31       47.89      1.95 o 
  10   0   0        0.68        1.15      1.15 o 
  11   0   0        1.02        0.53      1.05 o 
  12   0   0        0.25        2.46      3.13 o 
 -11   1   0       14.21       16.75      2.47 o 
 -10   1   0       21.38       22.77      1.76 o 
  -9   1   0        9.12        8.43      1.33 o 
  -8   1   0      179.08      194.04      2.53 o 
  -7   1   0       14.57       14.19      1.09 o 
  -6   1   0      991.06     1038.45      5.15 o 
  -5   1   0        0.31        0.13      0.67 o 
  -4   1   0      264.51      253.74      1.29 o 
  -3   1   0      201.76      185.12      0.92 o 
  -2   1   0      454.77      505.36      1.31 o 
  -1   1   0      844.14      734.37      1.67 o 
   2   1   0     2332.49     2186.27      4.11 o 
   3   1   0      107.92      124.64      0.89 o 
   4   1   0      807.44      833.51      2.31 o 
   5   1   0      880.95     1011.44      3.32 o 
   6   1   0       51.59       57.79      1.09 o 
   7   1   0       68.12       68.59      1.80 o 
   8   1   0      158.70      171.73      2.32 o 
   9   1   0        8.35        6.60      1.17 o 
  10   1   0       61.15       63.99      2.30 o 
  11   1   0        0.00        0.18      1.50 o 
  12   1   0       13.52       11.63      2.38 o 
 -11   2   0        0.04        1.36      2.25 o 
 -10   2   0        2.82        0.94      0.71 o 
  -9   2   0        1.52        2.08      1.03 o 
  -8   2   0       54.85       43.54      1.46 o 
  -7   2   0      102.35      104.04      1.91 o 
  -6   2   0        2.58        3.13      0.72 o 
  -5   2   0       81.56       53.64      1.18 o 
  -4   2   0      352.27      376.19      1.69 o 
  -3   2   0       24.60       30.74      0.51 o 
  -2   2   0     2297.33     2195.59      3.32 o 
  -1   2   0    11134.50    12970.48     29.43 o 
   0   2   0     5449.35     5221.25      5.54 o 
   1   2   0     4901.03     5659.70     27.60 o 
   2   2   0    13685.02    12212.04     34.21 o 
   3   2   0      776.39      608.85      1.67 o 
   4   2   0     1112.12     1126.40      2.90 o 
   5   2   0     1354.62     1260.33      3.51 o 
   6   2   0      377.23      398.62      2.47 o 
   7   2   0      378.46      424.41      4.37 o 
   8   2   0      158.27      171.96      2.93 o 
   9   2   0       89.19       89.32      2.45 o 
  10   2   0        4.34        2.39      1.20 o 
  11   2   0       14.10        8.77      1.61 o 
  12   2   0        1.63        0.62      0.95 o 
 -11   3   0        6.30        2.78      3.44 o 
 -10   3   0        0.00        0.62      0.97 o 
  -9   3   0       27.61       26.17      1.64 o 
  -8   3   0        7.44        8.19      1.09 o 
  -7   3   0      201.00      195.80      2.70 o 
  -6   3   0       12.65       14.06      0.98 o 
  -5   3   0       64.79       52.24      1.14 o 
  -4   3   0       68.84       51.83      1.05 o 
  -3   3   0      739.11      835.07      2.29 o 
  -2   3   0        8.72       23.58      0.49 o 
  -1   3   0     3230.43     3446.17      4.32 o 
   0   3   0       49.31       71.90      0.69 o 
   1   3   0        1.44        1.69      0.45 o 
   2   3   0       53.34       60.81      0.85 o 
   3   3   0      538.16      496.28      2.14 o 
   4   3   0      404.90      437.27      1.84 o 
   5   3   0        0.09        0.54      0.25 o 
   6   3   0        9.37        7.62      0.66 o 
   7   3   0      114.87       86.64      1.57 o 
   8   3   0        0.50        1.64      0.98 o 
   9   3   0       20.08       20.62      1.38 o 
  10   3   0        3.89        2.36      1.29 o 
  11   3   0        0.10        0.24      1.51 o 
  12   3   0       11.30       10.17      1.68 o 
 -10   4   0        0.00        0.72      1.25 o 
  -9   4   0        4.68        3.85      1.54 o 
  -8   4   0        9.32        8.41      1.38 o 
  -7   4   0        1.06        1.89      0.88 o 
  -6   4   0      109.19      111.43      1.74 o 
  -5   4   0      117.57      119.18      1.84 o 
  -4   4   0       85.75      106.92      1.59 o 
  -3   4   0      434.45      431.99      2.21 o 
  -2   4   0      332.30      375.30      1.63 o 
  -1   4   0        1.94       10.64      0.45 o 
   0   4   0        1.62        3.61      0.39 o 
   1   4   0      675.09      545.41      2.21 o 
   2   4   0        7.75        8.69      0.48 o 
   3   4   0        8.27        2.98      0.51 o 
   4   4   0      113.48      138.52      1.25 o 
   5   4   0        9.30        7.97      0.78 o 
   6   4   0      451.17      509.82      2.79 o 
   7   4   0        0.66       -0.29      0.53 o 
   8   4   0      250.59      302.76      2.99 o 
   9   4   0        1.53        1.35      1.03 o 
  10   4   0       36.70       31.76      1.54 o 
  11   4   0        1.13        0.40      1.44 o 
  12   4   0        1.83        2.95      1.67 o 
  13   4   0        6.58        7.67      2.47 o 
  -9   5   0       15.08       13.24      2.38 o 
  -8   5   0        8.16        6.95      1.20 o 
  -7   5   0       15.35       10.96      1.20 o 
  -6   5   0        9.87       10.18      1.01 o 
  -5   5   0      124.99      127.36      1.99 o 
  -4   5   0        0.31        2.10      0.68 o 
  -3   5   0       79.24       92.99      1.27 o 
  -2   5   0      141.08      129.69      1.50 o 
  -1   5   0      164.03      167.86      1.42 o 
   0   5   0        5.63        3.10      0.49 o 
   1   5   0        0.88        3.41      0.49 o 
   2   5   0      113.16      102.77      0.99 o 
   3   5   0       46.93       24.34      0.80 o 
   4   5   0       21.07       24.22      0.66 o 
   5   5   0       13.16       11.55      0.82 o 
   6   5   0      158.44      147.47      1.84 o 
   7   5   0        2.32        0.56      0.49 o 
   8   5   0       20.58       15.59      1.09 o 
   9   5   0       36.08       45.53      1.59 o 
  10   5   0        4.60        3.97      1.29 o 
  11   5   0       49.02       57.53      3.14 o 
  12   5   0        0.37       -1.06      2.14 o 
  13   5   0       16.13        8.19      2.34 o 
  -9   6   0        3.12        1.70      1.95 o 
  -8   6   0        0.03        0.62      1.12 o 
  -7   6   0        0.51        0.33      0.93 o 
  -6   6   0        8.96       11.27      1.27 o 
  -5   6   0        4.86        7.60      0.97 o 
  -4   6   0      134.85      163.37      2.20 o 
  -3   6   0       10.34        9.27      0.78 o 
  -2   6   0      228.00      273.61      2.12 o 
  -1   6   0      110.64      132.32      1.50 o 
   0   6   0      541.76      544.12      2.31 o 
   1   6   0      260.13      245.00      1.66 o 
   2   6   0       43.37       35.73      0.95 o 
   3   6   0      328.15      353.49      2.14 o 
   4   6   0        2.05        2.42      0.71 o 
   5   6   0      393.48      411.65      3.07 o 
   6   6   0        4.12        4.85      0.90 o 
   7   6   0      311.17      331.96      2.77 o 
   8   6   0       53.19       58.22      1.46 o 
   9   6   0      116.88      142.67      2.42 o 
  10   6   0       13.42       10.54      1.26 o 
  11   6   0        2.01        1.31      1.66 o 
  12   6   0       15.50       10.00      2.27 o 
  -8   7   0        2.35        2.51      1.81 o 
  -7   7   0       22.20       22.09      2.11 o 
  -6   7   0        5.57        6.11      1.29 o 
  -5   7   0       14.82       13.80      1.21 o 
  -4   7   0       18.46       28.07      1.31 o 
  -3   7   0       75.75       84.19      1.49 o 
  -2   7   0        0.28        1.09      0.75 o 
  -1   7   0      127.56      146.86      1.73 o 
   0   7   0       62.83       51.90      1.08 o 
   1   7   0        1.35        1.00      0.39 o 
   2   7   0       23.78       18.87      0.93 o 
   3   7   0      198.47      201.69      1.93 o 
   4   7   0        1.02        3.69      0.73 o 
   5   7   0        9.70       12.44      0.91 o 
   6   7   0       63.67       47.49      1.82 o 
   7   7   0        0.36        0.08      2.06 o 
   8   7   0        0.10        0.11      1.27 o 
   9   7   0       11.83       12.72      1.13 o 
  10   7   0       22.11       28.32      1.38 o 
  11   7   0       21.14       23.20      2.03 o 
  12   7   0        7.02        7.56      2.35 o 
  -7   8   0        0.50        0.08      3.04 o 
  -6   8   0        0.93        2.61      1.30 o 
  -5   8   0        0.01        0.54      0.73 o 
  -4   8   0        2.16        2.00      1.06 o 
  -3   8   0        2.69        2.90      0.86 o 
  -2   8   0       10.91       23.05      1.09 o 
  -1   8   0       51.89       38.95      1.25 o 
   0   8   0       93.43      119.44      1.68 o 
   1   8   0        0.15       -0.04      2.14 o 
   2   8   0      293.25      344.32      2.64 o 
   3   8   0       62.64       62.76      1.36 o 
   4   8   0      215.51      256.85      2.56 o 
   5   8   0      158.68      163.80      1.71 o 
   6   8   0       16.91       20.81      1.04 o 
   7   8   0      283.57      286.68      3.25 o 
   8   8   0        1.52        0.58      0.77 o 
   9   8   0       65.78       69.37      1.80 o 
  10   8   0       23.31       19.64      1.30 o 
  11   8   0       23.99       24.99      2.13 o 
  12   8   0        4.78       -1.66      2.95 o 
  -6   9   0        2.71        0.89      0.94 o 
  -5   9   0        0.67        0.82      0.67 o 
  -4   9   0        4.52        3.90      1.08 o 
  -3   9   0        1.24        2.50      1.07 o 
  -2   9   0       11.08       10.90      1.02 o 
  -1   9   0        9.79       11.17      1.17 o 
   0   9   0        9.87        9.02      1.04 o 
   1   9   0       45.47       47.43      1.17 o 
   2   9   0        3.22        3.93      0.94 o 
   3   9   0        1.63        0.30      0.86 o 
   4   9   0        1.96        1.17      0.94 o 
   5   9   0        2.99        2.24      0.93 o 
   6   9   0        1.59        0.69      0.47 o 
   7   9   0        9.06       11.12      1.13 o 
   8   9   0        9.08       12.29      1.21 o 
   9   9   0       12.36       16.06      1.45 o 
  10   9   0        1.15        2.29      1.35 o 
  11   9   0        1.56        2.30      1.85 o 
  12   9   0        3.56        6.77      3.46 o 
  -5  10   0        0.03        0.21      1.86 o 
  -4  10   0        0.49        2.02      1.32 o 
  -3  10   0        0.45        0.38      1.04 o 
  -2  10   0        0.36        0.04      2.68 o 
  -1  10   0       10.11        9.48      1.16 o 
   0  10   0        3.20        5.36      0.92 o 
   1  10   0       79.76       76.42      1.49 o 
   2  10   0        0.84        0.25      0.86 o 
   3  10   0       92.32       97.38      1.65 o 
   4  10   0       17.26       16.82      1.46 o 
   5  10   0        6.33        6.12      1.11 o 
   6  10   0      134.56      134.15      2.28 o 
   7  10   0        4.64        5.05      1.30 o 
   8  10   0       25.51       22.08      1.90 o 
   9  10   0       25.78       26.74      1.75 o 
  10  10   0        0.01       -0.14      2.03 o 
  11  10   0        3.54        3.78      3.21 o 
  -4  11   0        0.51        1.27      3.26 o 
  -3  11   0        4.29        1.51      1.16 o 
  -2  11   0        1.30        1.44      1.15 o 
  -1  11   0        0.60        1.13      1.04 o 
   0  11   0       25.85       19.62      1.21 o 
   1  11   0        0.71        1.12      1.05 o 
   2  11   0       15.80       10.31      1.05 o 
   3  11   0        0.68       -0.38      0.82 o 
   4  11   0        0.19        0.49      0.84 o 
   5  11   0       21.00       22.02      1.57 o 
   6  11   0       16.27       22.49      1.58 o 
   7  11   0       15.98       12.58      1.54 o 
   8  11   0        3.24        5.58      1.49 o 
   9  11   0        5.89        5.63      1.55 o 
  10  11   0        0.10        1.35      2.38 o 
  -3  12   0        0.42        0.53      2.28 o 
  -2  12   0        2.35        2.82      1.37 o 
  -1  12   0        9.26       10.20      1.28 o 
   0  12   0        9.53        9.39      1.23 o 
   1  12   0        3.21        2.42      1.11 o 
   2  12   0        1.49        1.05      0.94 o 
   3  12   0        1.93        1.76      0.96 o 
   4  12   0        3.06        1.48      1.34 o 
   5  12   0       51.20       53.90      2.03 o 
   6  12   0        7.12        7.66      1.41 o 
   7  12   0       37.55       29.06      1.75 o 
   8  12   0       23.35       19.80      1.72 o 
   9  12   0        5.44        1.37      1.55 o 
  -1  13   0        5.94        6.07      2.26 o 
   0  13   0        5.43        2.48      1.72 o 
   1  13   0       11.29        6.72      1.28 o 
   2  13   0        5.43        3.12      1.15 o 
   3  13   0        1.85        0.03      3.60 o 
   4  13   0        1.93        0.93      0.66 o 
   5  13   0        3.99        4.96      1.40 o 
   6  13   0        0.27       -0.12      1.94 o 
   7  13   0        0.00        0.98      0.73 o 
   8  13   0        0.09       -1.40      2.37 o 
   9  13   0        5.59        0.44      2.44 o 
   2  14   0        0.03       -0.83      1.25 o 
   3  14   0        5.98        6.80      3.33 o 
   5  14   0        4.48        1.79      1.94 o 
   6  14   0        0.00       -0.33      1.45 o 
  -8 -13   1        0.83        0.58      2.24 o 
  -7 -13   1        0.03        0.19      1.75 o 
  -6 -13   1        6.45        5.73      1.61 o 
  -5 -13   1        0.21       -0.28      1.25 o 
  -4 -13   1        1.12        1.38      1.27 o 
  -3 -13   1        5.95        6.32      1.52 o 
  -2 -13   1        0.23        0.00     13.55 o 
  -1 -13   1       12.16        5.01      1.79 o 
   0 -13   1        0.88        0.27      1.64 o 
  -9 -12   1        1.58        0.30      1.87 o 
  -8 -12   1       13.07       10.68      1.79 o 
  -7 -12   1        0.81        0.67      0.84 o 
  -6 -12   1        3.25        3.57      1.42 o 
  -5 -12   1        5.45        5.15      1.40 o 
  -4 -12   1        0.18        0.52      0.94 o 
  -3 -12   1        2.25        3.40      1.14 o 
  -2 -12   1        0.95        1.34      1.15 o 
  -1 -12   1        1.22        1.79      1.19 o 
   0 -12   1        9.92       10.50      1.30 o 
   1 -12   1        0.00        0.10      2.04 o 
   2 -12   1        0.01       -0.76      1.72 o 
 -10 -11   1        1.23        3.32      2.13 o 
  -9 -11   1        7.30        5.10      1.71 o 
  -8 -11   1        0.60        2.80      1.67 o 
  -7 -11   1       26.44       26.83      1.75 o 
  -6 -11   1        6.83        9.21      1.49 o 
  -5 -11   1       21.50       26.60      1.81 o 
  -4 -11   1        3.63        3.74      1.41 o 
  -3 -11   1        4.48        2.75      1.11 o 
  -2 -11   1       65.39       65.78      1.61 o 
  -1 -11   1        2.75        1.57      1.05 o 
   0 -11   1        7.34        8.58      1.23 o 
   1 -11   1        0.00       -0.54      0.54 o 
   2 -11   1        2.02        3.10      1.17 o 
   3 -11   1        0.16       -0.18      1.90 o 
   4 -11   1        1.37        2.35      2.87 o 
 -11 -10   1        7.55        7.18      2.55 o 
 -10 -10   1        4.50        6.20      1.60 o 
  -9 -10   1        0.00        0.19      1.75 o 
  -8 -10   1       10.42        7.55      1.37 o 
  -7 -10   1        0.55        0.09      2.22 o 
  -6 -10   1       28.87       31.75      1.78 o 
  -5 -10   1        0.14       -0.10      1.97 o 
  -4 -10   1       79.82       94.72      2.19 o 
  -3 -10   1       10.12        8.80      1.03 o 
  -2 -10   1       64.27       77.97      1.59 o 
  -1 -10   1        1.99        1.20      0.93 o 
   0 -10   1        0.45        1.73      0.94 o 
   1 -10   1       12.42        9.87      0.99 o 
   2 -10   1        2.53        1.03      1.02 o 
   3 -10   1       21.77       19.52      1.24 o 
   4 -10   1        0.02        0.25      1.47 o 
   5 -10   1        4.91        6.20      3.07 o 
 -12  -9   1       14.29       17.29      3.86 o 
 -11  -9   1        6.20        4.23      1.84 o 
 -10  -9   1       21.68       25.70      2.13 o 
  -9  -9   1       57.23       55.90      2.02 o 
  -8  -9   1       21.64       28.88      1.96 o 
  -7  -9   1       70.87       70.49      2.37 o 
  -6  -9   1        6.03        6.69      1.13 o 
  -5  -9   1      183.02      209.06      2.30 o 
  -4  -9   1        5.00        2.63      1.11 o 
  -3  -9   1      504.89      548.48      3.76 o 
  -2  -9   1        3.03        3.47      0.95 o 
  -1  -9   1      151.18      175.02      1.95 o 
   0  -9   1       30.39       25.27      1.12 o 
   1  -9   1        2.22        3.04      0.86 o 
   2  -9   1       13.35       12.59      0.98 o 
   3  -9   1        0.51        0.09      1.62 o 
   4  -9   1        6.54        4.01      1.04 o 
   5  -9   1        0.36        0.11      2.38 o 
   6  -9   1        0.77       -1.54      2.19 o 
 -12  -8   1        0.00       -1.21      3.09 o 
 -11  -8   1       21.61       22.34      2.25 o 
 -10  -8   1        0.55        0.80      0.79 o 
  -9  -8   1       76.04       80.97      1.92 o 
  -8  -8   1        1.23        1.17      1.00 o 
  -7  -8   1        0.01        0.05      2.26 o 
  -6  -8   1        9.98        8.69      1.34 o 
  -5  -8   1       28.81       22.91      0.87 o 
  -4  -8   1       14.87       12.26      0.94 o 
  -3  -8   1       46.95       46.69      1.30 o 
  -2  -8   1       69.34       67.72      1.36 o 
  -1  -8   1       21.57       21.82      1.07 o 
   0  -8   1      225.57      242.06      2.18 o 
   1  -8   1      153.68      169.90      1.89 o 
   2  -8   1       74.45       87.16      1.59 o 
   3  -8   1       58.60       61.69      1.59 o 
   4  -8   1        0.49        1.04      0.99 o 
   5  -8   1       29.31       23.83      1.37 o 
   6  -8   1        0.50        0.68      0.79 o 
   7  -8   1        6.22        7.24      2.01 o 
 -12  -7   1        0.34        0.39      1.61 o 
 -11  -7   1       12.03       12.81      1.85 o 
 -10  -7   1       37.14       38.63      2.87 o 
  -9  -7   1        0.28        0.40      0.76 o 
  -8  -7   1      119.85      132.59      2.35 o 
  -7  -7   1      209.64      222.99      3.23 o 
  -6  -7   1      190.75      205.09      2.71 o 
  -5  -7   1      363.69      418.66      2.49 o 
  -4  -7   1      364.83      364.59      2.50 o 
  -3  -7   1      204.19      263.75      2.53 o 
  -2  -7   1       19.93       20.07      1.01 o 
  -1  -7   1      593.76      638.06      3.59 o 
   0  -7   1       66.64       67.26      1.32 o 
   1  -7   1      149.89      178.56      2.04 o 
   2  -7   1      114.76      116.17      1.65 o 
   3  -7   1       18.94       19.93      0.96 o 
   4  -7   1       12.99       14.07      1.15 o 
   5  -7   1        4.54        3.77      1.06 o 
   6  -7   1        9.26        7.21      1.17 o 
   7  -7   1        3.41        2.67      1.49 o 
   8  -7   1        2.91        2.19      2.02 o 
 -12  -6   1        7.83        7.41      2.06 o 
 -11  -6   1        5.36        6.82      1.75 o 
 -10  -6   1       18.46       23.25      2.00 o 
  -9  -6   1        0.33        0.13      1.28 o 
  -8  -6   1       12.42        9.71      1.02 o 
  -7  -6   1        7.92        6.56      1.07 o 
  -6  -6   1       39.15       35.27      1.57 o 
  -5  -6   1        7.41        4.21      0.77 o 
  -4  -6   1        7.38        4.78      0.71 o 
  -3  -6   1       23.86       28.99      1.04 o 
  -2  -6   1      101.73      100.53      1.42 o 
  -1  -6   1       58.45       49.22      1.11 o 
   0  -6   1      365.33      378.46      2.33 o 
   1  -6   1       65.33       51.37      1.22 o 
   2  -6   1      184.10      192.22      2.03 o 
   3  -6   1       67.44       87.66      1.34 o 
   4  -6   1       93.73       97.44      1.82 o 
   5  -6   1       41.69       47.15      1.51 o 
   6  -6   1        4.48        6.14      1.12 o 
   7  -6   1       19.39       18.73      2.00 o 
   8  -6   1        2.50        2.90      1.51 o 
   9  -6   1        8.79        6.68      2.31 o 
 -12  -5   1        0.69        1.22      1.90 o 
 -11  -5   1       23.66       19.33      2.55 o 
 -10  -5   1        2.04        1.97      1.19 o 
  -9  -5   1       77.69       81.11      1.85 o 
  -8  -5   1      196.26      246.75      2.53 o 
  -7  -5   1       48.33       53.91      1.32 o 
  -6  -5   1      411.23      468.08      3.90 o 
  -5  -5   1        5.08        6.57      0.65 o 
  -4  -5   1       67.14       49.82      0.89 o 
  -3  -5   1      419.78      371.24      2.54 o 
  -2  -5   1      266.98      237.18      1.67 o 
  -1  -5   1      675.49      598.58      2.64 o 
   0  -5   1        0.37        1.34      0.54 o 
   1  -5   1      763.69      799.64      3.66 o 
   2  -5   1       23.86       33.97      1.10 o 
   3  -5   1       81.80      110.31      1.57 o 
   4  -5   1       18.52       22.15      0.88 o 
   5  -5   1        7.93        7.34      1.02 o 
   6  -5   1        1.07        2.09      0.90 o 
   7  -5   1        0.79        0.24      1.16 o 
   8  -5   1        0.84       -0.37      1.46 o 
   9  -5   1        0.19        0.04      4.41 o 
  10  -5   1        1.95        5.32      2.91 o 
 -13  -4   1       11.65       10.01      2.25 o 
 -12  -4   1       29.90       30.67      2.25 o 
 -11  -4   1        4.26        1.85      2.06 o 
 -10  -4   1       36.49       43.54      2.10 o 
  -9  -4   1        9.69        7.84      1.20 o 
  -8  -4   1       57.00       63.74      1.79 o 
  -7  -4   1       27.31       21.34      0.93 o 
  -6  -4   1       54.33       50.17      1.08 o 
  -5  -4   1      106.00       82.64      1.10 o 
  -4  -4   1        0.02        0.14      0.59 o 
  -3  -4   1        3.47       21.42      0.56 o 
  -2  -4   1      387.22      338.05      1.68 o 
  -1  -4   1      143.41      226.36      1.35 o 
   0  -4   1      541.85      527.60      1.86 o 
   1  -4   1        0.34        0.62      0.25 o 
   2  -4   1      546.11      565.73      2.31 o 
   3  -4   1        0.49        4.68      0.58 o 
   4  -4   1       94.32       91.94      1.36 o 
   5  -4   1       24.72       37.11      1.24 o 
   6  -4   1      107.57      101.58      1.67 o 
   7  -4   1       10.48       10.81      1.01 o 
   8  -4   1       47.51       51.92      2.18 o 
   9  -4   1       10.41       10.11      2.07 o 
  10  -4   1        5.91        3.15      1.90 o 
 -12  -3   1        0.22        0.91      0.86 o 
 -11  -3   1       21.24       12.83      1.67 o 
 -10  -3   1        0.59       -0.34      1.59 o 
  -9  -3   1      129.43      140.15      2.87 o 
  -8  -3   1       24.61       32.27      1.76 o 
  -7  -3   1      221.47      254.23      2.23 o 
  -6  -3   1       40.27       50.99      0.95 o 
  -5  -3   1        4.07        3.28      0.45 o 
  -4  -3   1      114.13      102.95      0.82 o 
  -3  -3   1       89.70       80.12      0.77 o 
  -2  -3   1      608.83      413.08      1.41 o 
  -1  -3   1     1286.03     1209.41      2.80 o 
   0  -3   1     2619.81     2455.67      3.57 o 
   1  -3   1      136.37      143.89      0.89 o 
   2  -3   1      609.30      615.74      1.80 o 
   3  -3   1        0.74        2.27      0.45 o 
   4  -3   1      167.91      138.97      1.18 o 
   5  -3   1      110.65      115.45      1.72 o 
   6  -3   1        7.41        3.88      0.83 o 
   7  -3   1        3.46        3.64      1.01 o 
   8  -3   1        2.02        1.93      0.97 o 
   9  -3   1        0.03        1.09      1.44 o 
  10  -3   1        5.80        4.79      1.56 o 
  11  -3   1        0.17       -1.54      3.53 o 
 -12  -2   1       15.41       11.47      1.74 o 
 -11  -2   1       22.07       18.05      1.86 o 
 -10  -2   1      105.49      114.37      3.05 o 
  -9  -2   1       54.13       51.48      1.97 o 
  -8  -2   1       99.50       90.48      3.02 o 
  -7  -2   1        5.97        4.25      0.90 o 
  -6  -2   1      341.67      371.07      1.98 o 
  -5  -2   1      353.93      361.13      1.72 o 
  -4  -2   1      186.02      212.14      1.22 o 
  -3  -2   1      560.05      560.93      1.75 o 
  -2  -2   1       47.48       57.80      0.57 o 
  -1  -2   1      147.78      142.48      0.83 o 
   0  -2   1      568.05      670.69      1.70 o 
   1  -2   1     1834.63     1735.29      2.54 o 
   2  -2   1     1770.71     2035.19      2.78 o 
   3  -2   1       37.09       83.51      0.66 o 
   4  -2   1     1298.74     1329.41      2.97 o 
   5  -2   1        0.05       -0.04      1.26 o 
   6  -2   1      236.18      239.63      2.34 o 
   7  -2   1        6.38        8.33      1.06 o 
   8  -2   1       65.50       56.32      1.62 o 
   9  -2   1        1.90        3.64      1.04 o 
  10  -2   1       28.80       29.32      2.14 o 
  11  -2   1        2.31        1.63      1.62 o 
 -12  -1   1        3.24        1.66      1.84 o 
 -11  -1   1        1.86        4.16      1.33 o 
 -10  -1   1        9.50        8.81      1.60 o 
  -9  -1   1       31.14       28.93      1.49 o 
  -8  -1   1        7.76       10.56      1.19 o 
  -7  -1   1      325.03      325.53      2.93 o 
  -6  -1   1        3.99        3.00      0.51 o 
  -5  -1   1      242.09      196.67      1.33 o 
  -4  -1   1      282.43      156.14      1.02 o 
  -3  -1   1        4.22        7.44      0.33 o 
  -2  -1   1     1944.08     2378.17      3.04 o 
  -1  -1   1     2877.20     2798.94      3.63 o 
   0  -1   1     2155.74     2640.85      3.43 o 
   1  -1   1      526.00      380.59      1.01 o 
   2  -1   1       33.51       56.21      0.45 o 
   3  -1   1      195.23      122.27      0.78 o 
   4  -1   1      537.47      485.09      1.73 o 
   5  -1   1       16.25       16.25      0.64 o 
   6  -1   1      554.72      497.55      3.64 o 
   7  -1   1      170.19      164.14      2.20 o 
   8  -1   1       40.74       46.90      1.55 o 
   9  -1   1        1.91        0.07      2.20 o 
  10  -1   1        0.36        0.46      0.93 o 
  11  -1   1        1.56        2.92      2.09 o 
 -11   0   1       28.29       28.83      2.16 o 
 -10   0   1        0.12       -0.20      1.29 o 
  -9   0   1       21.17       17.93      1.43 o 
  -8   0   1       27.91       27.13      1.71 o 
  -7   0   1      129.65      136.36      1.70 o 
  -6   0   1       13.84       13.28      0.65 o 
  -5   0   1      181.14      182.21      1.23 o 
  -4   0   1      189.05      281.70      1.25 o 
  -3   0   1      158.87      175.17      0.88 o 
  -2   0   1     1441.31     1660.83      2.32 o 
   2   0   1      644.73      387.32      1.02 o 
   3   0   1     2195.70     2228.88      2.71 o 
   4   0   1      123.11      111.11      0.69 o 
   5   0   1      112.61      120.93      1.00 o 
   6   0   1      205.85      178.16      1.40 o 
   7   0   1        8.87        7.74      0.92 o 
   8   0   1      110.99      109.65      2.50 o 
   9   0   1        5.22        5.06      1.26 o 
  10   0   1       18.37       14.28      1.29 o 
  11   0   1        0.24        0.41      1.21 o 
  12   0   1       14.17        4.90      3.02 o 
 -11   1   1        2.95        1.99      1.56 o 
 -10   1   1        2.50        1.02      1.38 o 
  -9   1   1        1.14        0.08      1.96 o 
  -8   1   1       73.90       85.30      1.84 o 
  -7   1   1       87.19       84.52      1.68 o 
  -6   1   1      275.82      288.86      2.30 o 
  -5   1   1      163.45      147.95      1.46 o 
  -4   1   1      172.65      121.76      0.97 o 
  -3   1   1      624.00      606.44      1.75 o 
  -2   1   1     2965.55     3139.11      3.35 o 
  -1   1   1      875.35      970.11      1.71 o 
   2   1   1      276.38      370.74      1.12 o 
   3   1   1      263.51      291.90      1.16 o 
   4   1   1      221.51      278.30      1.27 o 
   5   1   1      131.90      115.12      1.16 o 
   6   1   1      313.31      277.02      2.67 o 
   7   1   1        9.14       10.20      0.95 o 
   8   1   1      141.80      145.51      2.00 o 
   9   1   1       58.67       51.34      1.73 o 
  10   1   1        1.25        0.54      0.68 o 
  11   1   1        1.05       -0.07      2.26 o 
  12   1   1        2.84        4.05      2.11 o 
 -11   2   1        1.35        4.94      2.27 o 
 -10   2   1       10.15        8.43      1.61 o 
  -9   2   1       35.55       41.85      1.83 o 
  -8   2   1       32.33       32.79      1.38 o 
  -7   2   1       47.23       52.46      1.52 o 
  -6   2   1       46.55       54.94      1.31 o 
  -5   2   1       75.70       81.77      1.26 o 
  -4   2   1       27.88       27.15      0.60 o 
  -3   2   1      587.28      639.13      1.78 o 
  -2   2   1      187.50      170.22      0.90 o 
  -1   2   1     1725.33     1899.69      3.35 o 
   0   2   1      151.71      252.65      0.84 o 
   1   2   1       32.49       24.42      0.42 o 
   2   2   1     2398.00     2599.90      3.80 o 
   3   2   1     3361.58     3422.98      4.01 o 
   4   2   1      599.01      690.50      2.05 o 
   5   2   1        2.10        7.06      0.52 o 
   6   2   1      227.40      258.92      2.64 o 
   7   2   1      342.18      362.50      2.93 o 
   8   2   1        1.00       -0.64      0.64 o 
   9   2   1       48.48       45.15      1.98 o 
  10   2   1        8.58       10.78      1.25 o 
  11   2   1       15.94       17.03      1.71 o 
  12   2   1        6.03        3.42      1.88 o 
 -10   3   1        0.00       -0.55      1.02 o 
  -9   3   1        0.01        0.24      1.19 o 
  -8   3   1        7.66        5.11      0.98 o 
  -7   3   1        2.12        2.16      0.95 o 
  -6   3   1      150.96      155.51      1.85 o 
  -5   3   1        0.40       -0.23      0.79 o 
  -4   3   1      674.57      710.43      3.30 o 
  -3   3   1      712.17      839.86      2.53 o 
  -2   3   1       63.29       59.36      0.59 o 
  -1   3   1       95.26       48.30      0.60 o 
   0   3   1       31.65       56.39      0.54 o 
   1   3   1     4794.33     4471.03      6.30 o 
   2   3   1      459.06      611.22      2.56 o 
   3   3   1       29.14       11.26      0.49 o 
   4   3   1      142.16      232.39      1.24 o 
   5   3   1       10.33       13.01      0.50 o 
   6   3   1        2.82        7.17      0.63 o 
   7   3   1       20.40       20.67      1.04 o 
   8   3   1      146.71      168.34      2.25 o 
   9   3   1       14.84       14.93      1.06 o 
  10   3   1        0.29       -0.46      0.92 o 
  11   3   1        4.67        4.52      1.19 o 
  12   3   1        3.06        5.64      2.07 o 
  13   3   1        0.43       -2.63      3.44 o 
 -10   4   1       15.11       14.91      2.49 o 
  -9   4   1        1.60        1.95      1.25 o 
  -8   4   1       19.47       17.77      1.49 o 
  -7   4   1       31.25       38.15      1.44 o 
  -6   4   1       38.22       41.80      1.26 o 
  -5   4   1      361.92      385.80      2.90 o 
  -4   4   1      152.65      161.27      1.68 o 
  -3   4   1      221.53      225.01      1.74 o 
  -2   4   1      212.22      309.88      1.58 o 
  -1   4   1       95.64      138.07      1.02 o 
   0   4   1      725.73      844.79      2.12 o 
   1   4   1       38.51       71.18      0.80 o 
   2   4   1      347.53      402.62      1.98 o 
   3   4   1      652.94      626.73      3.65 o 
   4   4   1       24.56       35.75      0.68 o 
   5   4   1      143.96      160.67      1.52 o 
   6   4   1      472.82      485.85      2.69 o 
   7   4   1        3.27        1.80      0.66 o 
   8   4   1      145.29      162.58      2.31 o 
   9   4   1      162.83      188.58      2.57 o 
  10   4   1       16.00       20.05      1.36 o 
  11   4   1       61.57       55.14      2.29 o 
  12   4   1        5.26        2.28      1.64 o 
  13   4   1       19.05       20.55      3.58 o 
  -9   5   1        1.14        0.42      1.24 o 
  -8   5   1        0.96        1.04      1.12 o 
  -7   5   1       13.11       13.03      1.25 o 
  -6   5   1        0.06       -0.05      2.04 o 
  -5   5   1       82.83      102.98      1.88 o 
  -4   5   1      164.19      190.45      2.01 o 
  -3   5   1       29.85       36.88      0.93 o 
  -2   5   1        8.85        7.89      0.67 o 
  -1   5   1        4.12        1.61      0.56 o 
   0   5   1      768.84      739.26      2.31 o 
   1   5   1       17.11        7.54      0.51 o 
   2   5   1      311.64      258.25      1.97 o 
   3   5   1        2.44        1.01      0.61 o 
   4   5   1      168.72      143.58      1.40 o 
   5   5   1        0.37        0.86      0.32 o 
   6   5   1        1.05        0.74      0.39 o 
   7   5   1      189.02      210.33      1.86 o 
   8   5   1        2.65        5.06      1.07 o 
   9   5   1       14.40       22.37      1.36 o 
  10   5   1       15.42       10.44      1.23 o 
  11   5   1        0.13        0.09      2.54 o 
  12   5   1        0.72        0.41      1.60 o 
  -9   6   1        1.16        1.73      2.06 o 
  -8   6   1        2.53        0.70      0.71 o 
  -7   6   1        1.85        1.20      1.19 o 
  -6   6   1      113.47      116.69      2.32 o 
  -5   6   1        0.16        1.81      1.12 o 
  -4   6   1      250.21      283.84      2.73 o 
  -3   6   1       76.77       68.22      1.37 o 
  -2   6   1       10.09        8.22      0.70 o 
  -1   6   1       50.81       33.53      0.89 o 
   0   6   1      626.12      627.12      2.38 o 
   1   6   1       81.26       83.70      1.07 o 
   2   6   1      101.35       96.09      1.18 o 
   3   6   1       50.44       47.61      1.06 o 
   4   6   1       70.14       60.76      1.08 o 
   5   6   1        7.52        6.01      0.73 o 
   6   6   1       23.74       24.65      0.86 o 
   7   6   1       27.81       31.24      0.93 o 
   8   6   1      251.42      271.52      2.65 o 
   9   6   1        1.17        0.46      0.67 o 
  10   6   1       62.57       70.45      2.16 o 
  11   6   1        7.94        4.71      1.21 o 
  12   6   1        7.12        9.67      2.20 o 
  -8   7   1       20.62       11.33      2.39 o 
  -7   7   1        8.00        7.50      1.38 o 
  -6   7   1       36.23       49.62      1.88 o 
  -5   7   1        2.28        0.79      0.68 o 
  -4   7   1        9.51       10.88      1.12 o 
  -3   7   1       36.58       49.37      1.31 o 
  -2   7   1        8.04        4.14      0.75 o 
  -1   7   1      314.71      364.38      2.71 o 
   0   7   1       28.46       26.21      0.76 o 
   1   7   1      261.51      288.60      1.74 o 
   2   7   1      341.59      319.70      2.34 o 
   3   7   1      193.04      216.66      1.89 o 
   4   7   1      138.21      161.49      1.87 o 
   5   7   1        5.40        6.24      0.91 o 
   6   7   1      231.68      257.22      2.41 o 
   7   7   1        0.47       -0.07      1.98 o 
   8   7   1       28.70       38.79      1.24 o 
   9   7   1       31.38       33.40      1.40 o 
  10   7   1        4.60       10.18      1.31 o 
  11   7   1        4.66        2.80      1.26 o 
  12   7   1        0.06        2.11      2.84 o 
  -8   8   1        0.12       -2.83      2.83 o 
  -7   8   1       17.98        9.56      2.43 o 
  -6   8   1        0.50        1.00      0.65 o 
  -5   8   1       53.35       57.68      1.95 o 
  -4   8   1       17.29       15.01      1.21 o 
  -3   8   1       23.31       24.78      1.16 o 
  -2   8   1       50.97       62.75      1.41 o 
  -1   8   1       85.16       74.54      1.57 o 
   0   8   1       11.68       16.26      1.00 o 
   1   8   1       24.95       14.44      0.84 o 
   2   8   1        3.59        4.98      0.92 o 
   3   8   1        0.34        3.50      0.89 o 
   4   8   1        1.93        1.87      0.73 o 
   5   8   1       68.30       89.76      1.16 o 
   6   8   1        5.34        6.29      0.94 o 
   7   8   1      323.30      349.70      3.48 o 
   8   8   1       14.37       11.81      1.15 o 
   9   8   1       77.30       79.75      1.84 o 
  10   8   1       38.33       38.05      1.74 o 
  11   8   1        2.27        3.05      1.30 o 
  12   8   1        8.65        9.21      3.50 o 
  -6   9   1        9.91        8.95      1.41 o 
  -5   9   1       10.35       10.36      1.46 o 
  -4   9   1       28.22       36.00      1.71 o 
  -3   9   1       54.51       69.46      2.00 o 
  -2   9   1       20.73       20.54      1.13 o 
  -1   9   1      137.28      160.26      2.22 o 
   0   9   1        1.77        0.83      0.53 o 
   1   9   1      332.88      339.27      2.73 o 
   2   9   1        3.87        3.05      0.84 o 
   3   9   1      187.99      214.48      2.23 o 
   4   9   1      134.66      140.26      2.11 o 
   5   9   1      103.49      131.08      2.00 o 
   6   9   1       82.96       88.48      2.03 o 
   7   9   1       12.00       12.28      1.31 o 
   8   9   1       75.91       82.36      2.09 o 
   9   9   1       26.56       27.75      1.39 o 
  10   9   1       25.10       24.88      1.69 o 
  11   9   1        6.79        3.47      2.66 o 
  12   9   1        0.41       -1.29      3.23 o 
  -5  10   1        8.10        5.94      1.35 o 
  -4  10   1        0.36       -0.09      2.18 o 
  -3  10   1       16.68       17.70      1.53 o 
  -2  10   1        7.40        4.59      1.16 o 
  -1  10   1       14.91       17.79      1.26 o 
   0  10   1        9.16        7.07      1.11 o 
   1  10   1        0.49        0.30      0.86 o 
   2  10   1        9.92        6.46      0.95 o 
   3  10   1        5.16        3.20      1.16 o 
   4  10   1        0.26       -0.66      0.66 o 
   5  10   1        9.37        9.44      1.38 o 
   6  10   1       31.97       33.33      1.30 o 
   7  10   1       14.56       12.90      1.26 o 
   8  10   1        4.50        6.76      1.18 o 
   9  10   1       59.56       50.87      1.94 o 
  10  10   1        3.61        2.05      1.56 o 
  11  10   1       27.37       27.48      5.03 o 
  -4  11   1        7.37        5.66      1.33 o 
  -3  11   1        1.73        1.74      1.31 o 
  -2  11   1       21.25       26.78      1.69 o 
  -1  11   1       17.69       17.59      1.35 o 
   0  11   1       15.64       11.58      1.21 o 
   1  11   1       20.72       19.50      1.21 o 
   2  11   1        0.17       -0.52      0.52 o 
   3  11   1       73.97       74.03      1.64 o 
   4  11   1        0.91        0.78      0.64 o 
   5  11   1       55.12       54.70      1.96 o 
   6  11   1       39.07       44.99      1.61 o 
   7  11   1       23.86       18.72      1.58 o 
   8  11   1       13.33       14.80      1.46 o 
   9  11   1        5.11        1.97      1.31 o 
  10  11   1        2.77        3.33      1.87 o 
  -3  12   1        4.55        5.45      1.79 o 
  -2  12   1        0.03       -0.42      0.93 o 
  -1  12   1        2.58        1.02      1.23 o 
   0  12   1        0.04       -1.10      1.10 o 
   1  12   1        0.01        0.83      0.63 o 
   2  12   1        1.61        1.29      0.94 o 
   3  12   1        0.15        0.75      0.57 o 
   4  12   1        0.00       -0.19      1.43 o 
   5  12   1        0.37        1.04      1.31 o 
   6  12   1        2.57        3.33      1.40 o 
   7  12   1        0.19        0.24      1.44 o 
   8  12   1        0.50        0.05      2.93 o 
   9  12   1        0.12        0.05      3.43 o 
  10  12   1        0.14        1.05      2.97 o 
  -2  13   1        1.66        3.11      3.14 o 
  -1  13   1        0.01       -1.56      1.56 o 
   0  13   1        2.31        1.41      1.30 o 
   1  13   1        4.51        4.36      1.23 o 
   2  13   1        9.55        7.72      1.18 o 
   3  13   1        0.00       -0.14      1.65 o 
   4  13   1        9.22        7.26      1.33 o 
   5  13   1        2.06        2.96      1.24 o 
   6  13   1        2.11        0.88      0.75 o 
   7  13   1        5.11        4.15      1.44 o 
   8  13   1        2.06        2.27      1.81 o 
   9  13   1        1.27        0.55      1.95 o 
   1  14   1        0.00        1.41      3.03 o 
   2  14   1        0.55        1.17      2.29 o 
   3  14   1        0.09       -1.41      2.27 o 
   4  14   1        0.06       -2.53      2.53 o 
   5  14   1        0.00       -1.26      1.73 o 
   6  14   1        2.34        1.32      1.62 o 
   7  14   1        1.43        0.39      2.33 o 
  -6 -13   2        6.28        2.58      1.70 o 
  -5 -13   2        2.18        0.06      3.12 o 
  -4 -13   2        6.77        8.66      1.68 o 
  -3 -13   2        7.50        8.25      1.91 o 
  -2 -13   2        1.83        3.32      2.17 o 
  -1 -13   2       11.40        2.60      2.21 o 
  -8 -12   2        0.35       -1.59      2.23 o 
  -7 -12   2       22.43       21.94      2.13 o 
  -6 -12   2        7.33        3.30      1.36 o 
  -5 -12   2        2.56        4.33      1.32 o 
  -4 -12   2        6.20        7.72      1.55 o 
  -3 -12   2        1.99        1.99      1.28 o 
  -2 -12   2        3.40        1.27      1.14 o 
  -1 -12   2        0.39        1.06      1.22 o 
   0 -12   2        2.78        1.89      1.33 o 
   1 -12   2        0.07        1.51      3.44 o 
 -10 -11   2        0.03        0.35      1.96 o 
  -9 -11   2        2.17        0.12      2.83 o 
  -8 -11   2        4.44        4.54      1.84 o 
  -7 -11   2        3.08        2.34      1.40 o 
  -6 -11   2        3.47        2.85      1.42 o 
  -5 -11   2        7.42        7.40      1.48 o 
  -4 -11   2        0.20        0.37      1.11 o 
  -3 -11   2        6.54        4.53      1.20 o 
  -2 -11   2        2.60        3.58      1.12 o 
  -1 -11   2       33.18       32.24      1.62 o 
   0 -11   2        5.52        7.17      1.21 o 
   1 -11   2       64.62       68.27      2.10 o 
   2 -11   2        1.43        1.66      1.52 o 
   3 -11   2       10.71       16.02      4.61 o 
 -11 -10   2        0.00       -1.56      3.37 o 
 -10 -10   2       10.03        8.30      1.95 o 
  -9 -10   2        3.86        2.30      1.63 o 
  -8 -10   2       10.48        9.98      1.77 o 
  -7 -10   2       45.87       42.05      2.23 o 
  -6 -10   2        0.07        0.37      1.11 o 
  -5 -10   2      123.59      135.59      2.75 o 
  -4 -10   2        0.43        0.32      0.95 o 
  -3 -10   2        5.90        8.34      1.05 o 
  -2 -10   2       16.76       15.97      1.06 o 
  -1 -10   2        6.41        7.70      1.03 o 
   0 -10   2        7.10        6.28      0.98 o 
   1 -10   2        0.00       -0.09      1.60 o 
   2 -10   2        0.01        0.61      0.62 o 
   3 -10   2       11.67        6.29      1.40 o 
   4 -10   2        0.24        0.39      1.28 o 
 -11  -9   2        4.96        3.64      2.32 o 
 -10  -9   2        0.13        0.01     15.64 o 
  -9  -9   2        2.37        2.84      1.58 o 
  -8  -9   2        2.42        2.67      1.63 o 
  -7  -9   2       18.83       22.96      1.61 o 
  -6  -9   2        0.00       -0.20      1.25 o 
  -5  -9   2        2.11        1.62      0.88 o 
  -4  -9   2        1.08        1.52      1.10 o 
  -3  -9   2       50.15       44.01      1.51 o 
  -2  -9   2        3.45        2.62      0.97 o 
  -1  -9   2       10.72        7.80      0.99 o 
   0  -9   2       77.87       87.31      1.66 o 
   1  -9   2        0.21        0.57      0.61 o 
   2  -9   2        7.22        8.13      0.90 o 
   3  -9   2       16.00       13.94      1.05 o 
   4  -9   2        0.67        0.76      0.79 o 
   5  -9   2       15.07        8.24      1.47 o 
   6  -9   2        0.90        0.36      2.38 o 
 -12  -8   2        1.25        1.37      3.21 o 
 -11  -8   2       16.03       17.13      2.07 o 
 -10  -8   2        4.54        6.52      1.85 o 
  -9  -8   2        5.51        4.40      1.40 o 
  -8  -8   2       21.10       19.87      1.78 o 
  -7  -8   2        0.24        0.84      0.62 o 
  -6  -8   2      116.77      121.18      2.29 o 
  -5  -8   2       47.05       49.23      1.09 o 
  -4  -8   2        9.97       16.21      1.06 o 
  -3  -8   2       21.86       25.06      1.38 o 
  -2  -8   2       19.64       17.42      1.07 o 
  -1  -8   2      132.64      131.52      1.87 o 
   0  -8   2       74.87       60.87      1.53 o 
   1  -8   2       18.56       18.14      1.09 o 
   2  -8   2        0.03        0.24      0.83 o 
   3  -8   2        1.15        0.47      0.59 o 
   4  -8   2        5.25        3.23      0.95 o 
   5  -8   2        1.11        0.80      0.67 o 
   6  -8   2        0.07        1.61      1.42 o 
   7  -8   2        0.22       -2.13      2.91 o 
 -12  -7   2        6.69       -1.93      3.14 o 
 -11  -7   2        4.69        6.31      1.92 o 
 -10  -7   2        0.54        1.59      1.68 o 
  -9  -7   2        1.76        3.48      1.21 o 
  -8  -7   2       29.24       27.84      1.52 o 
  -7  -7   2       24.99       26.29      2.13 o 
  -6  -7   2       38.16       33.65      1.27 o 
  -5  -7   2       71.42       62.77      1.40 o 
  -4  -7   2       40.28       51.29      1.16 o 
  -3  -7   2       68.54       59.68      1.52 o 
  -2  -7   2       52.10       51.75      1.34 o 
  -1  -7   2      211.10      222.73      2.19 o 
   0  -7   2       13.27       12.56      1.00 o 
   1  -7   2       16.51       23.39      1.08 o 
   2  -7   2       33.32       46.57      1.28 o 
   3  -7   2        3.01        5.32      0.81 o 
   4  -7   2       30.09       38.61      1.33 o 
   5  -7   2       11.87        9.89      1.05 o 
   6  -7   2        5.85        3.94      1.38 o 
   7  -7   2        8.54        6.90      1.68 o 
   8  -7   2        1.48        2.73      2.73 o 
 -12  -6   2        1.63        2.37      2.20 o 
 -11  -6   2       41.96       46.35      2.53 o 
 -10  -6   2        9.07        9.17      1.52 o 
  -9  -6   2      107.51      118.72      2.30 o 
  -8  -6   2       89.45       99.44      2.07 o 
  -7  -6   2      164.32      173.92      2.89 o 
  -6  -6   2        0.06        0.46      0.55 o 
  -5  -6   2       26.06       25.20      1.05 o 
  -4  -6   2       48.76       48.19      1.01 o 
  -3  -6   2       30.69       27.17      0.98 o 
  -2  -6   2      236.98      275.92      2.50 o 
  -1  -6   2       92.76       91.41      1.51 o 
   0  -6   2       84.64      104.30      1.64 o 
   1  -6   2       44.94       37.35      1.06 o 
   2  -6   2        1.11        6.53      0.90 o 
   3  -6   2        0.87        1.04      0.79 o 
   4  -6   2        0.30       -0.27      0.74 o 
   5  -6   2        0.38        0.52      0.68 o 
   6  -6   2        0.54       -0.62      0.62 o 
   7  -6   2        9.31        7.75      1.55 o 
   8  -6   2        3.18        1.63      1.51 o 
   9  -6   2        2.42        3.30      2.96 o 
 -12  -5   2        0.67        0.80      1.10 o 
 -11  -5   2        3.85        1.27      2.13 o 
 -10  -5   2       12.54       12.23      1.47 o 
  -9  -5   2       27.36       35.65      1.49 o 
  -8  -5   2       31.58       29.51      1.33 o 
  -7  -5   2       13.85       19.43      1.49 o 
  -6  -5   2        0.02        0.08      1.20 o 
  -5  -5   2       78.32       78.29      1.12 o 
  -4  -5   2        1.60        0.98      0.32 o 
  -3  -5   2      497.81      500.44      3.85 o 
  -2  -5   2        1.04        0.51      0.42 o 
  -1  -5   2       65.01       46.52      0.95 o 
   0  -5   2      134.51      121.78      1.34 o 
   1  -5   2      202.87      184.28      1.66 o 
   2  -5   2       17.13       32.84      1.08 o 
   3  -5   2       80.40       80.58      1.45 o 
   4  -5   2      157.64      202.64      2.01 o 
   5  -5   2        1.03       -0.01      7.94 o 
   6  -5   2      160.74      189.43      2.63 o 
   7  -5   2        1.31        1.13      1.49 o 
   8  -5   2       33.85       35.81      2.14 o 
   9  -5   2        0.02        1.97      1.89 o 
 -12  -4   2        3.51        2.37      1.77 o 
 -11  -4   2        1.89        1.30      1.89 o 
 -10  -4   2       21.38       18.76      1.83 o 
  -9  -4   2       86.62       91.52      2.70 o 
  -8  -4   2        0.06        0.21      1.62 o 
  -7  -4   2       75.46       98.49      2.16 o 
  -6  -4   2      258.56      225.97      1.81 o 
  -5  -4   2      185.00      195.48      1.60 o 
  -4  -4   2      136.17      116.92      1.12 o 
  -3  -4   2      111.30       94.70      0.90 o 
  -2  -4   2      792.21      594.04      2.95 o 
  -1  -4   2       19.51       26.90      0.60 o 
   0  -4   2      426.48      324.52      1.59 o 
   1  -4   2      163.39      191.02      1.22 o 
   2  -4   2        3.62        2.72      0.46 o 
   3  -4   2        0.05        0.32      0.49 o 
   4  -4   2       48.53       58.36      1.17 o 
   5  -4   2        0.06        0.20      0.88 o 
   6  -4   2        5.69        3.77      0.92 o 
   7  -4   2       24.60       29.38      1.26 o 
   8  -4   2        1.41        1.03      1.48 o 
   9  -4   2        0.02       -0.86      0.92 o 
  10  -4   2        1.26        2.36      1.74 o 
 -12  -3   2       10.05       13.17      2.01 o 
 -11  -3   2        1.60        1.74      1.60 o 
 -10  -3   2        0.58        1.67      1.97 o 
  -9  -3   2       19.46       17.25      1.69 o 
  -8  -3   2        0.04       -1.17      1.39 o 
  -7  -3   2       34.55       29.69      0.80 o 
  -6  -3   2       83.62       62.18      0.93 o 
  -5  -3   2        9.35        8.83      0.54 o 
  -4  -3   2      210.68      159.79      1.13 o 
  -3  -3   2       34.70       50.47      0.68 o 
  -2  -3   2      546.77      398.25      1.66 o 
  -1  -3   2     1344.41     1238.84      2.61 o 
   0  -3   2       23.25       48.30      0.58 o 
   1  -3   2        5.58       33.16      0.51 o 
   2  -3   2        7.60        3.08      0.38 o 
   3  -3   2        0.51        0.84      0.28 o 
   4  -3   2        7.20       13.59      0.59 o 
   5  -3   2      300.64      314.05      2.22 o 
   6  -3   2       90.64       90.32      1.88 o 
   7  -3   2      102.58       97.01      1.84 o 
   8  -3   2       59.60       60.32      1.97 o 
   9  -3   2        0.27        0.84      0.86 o 
  10  -3   2        9.84        9.43      1.85 o 
  11  -3   2        5.86        7.64      3.38 o 
 -12  -2   2        0.15        0.04      4.48 o 
 -11  -2   2       31.46       29.67      2.14 o 
 -10  -2   2        6.11        2.21      1.50 o 
  -9  -2   2       17.92       18.67      1.56 o 
  -8  -2   2       37.97       40.50      1.35 o 
  -7  -2   2      149.99      160.02      2.07 o 
  -6  -2   2      252.63      284.85      1.92 o 
  -5  -2   2       12.81       19.60      0.62 o 
  -4  -2   2      363.62      350.23      1.93 o 
  -3  -2   2      559.06      482.44      1.72 o 
  -2  -2   2       89.52       50.42      0.60 o 
  -1  -2   2     2049.77     1847.05      3.32 o 
   0  -2   2     1706.81     1545.85      2.63 o 
   1  -2   2      278.51      388.94      1.25 o 
   2  -2   2       39.11       30.32      0.49 o 
   3  -2   2      136.67      170.61      1.03 o 
   4  -2   2      485.54      489.71      1.86 o 
   5  -2   2       36.20       48.15      0.76 o 
   6  -2   2        7.36        6.01      0.65 o 
   7  -2   2        2.14        3.99      0.98 o 
   8  -2   2        0.38        0.44      0.69 o 
   9  -2   2        1.09        0.55      0.76 o 
  10  -2   2        7.60       12.60      1.95 o 
  11  -2   2        0.41        1.41      1.78 o 
 -12  -1   2        7.44        5.85      1.99 o 
 -11  -1   2        0.50        1.15      1.40 o 
 -10  -1   2        0.75        0.49      1.03 o 
  -9  -1   2        2.85        0.79      0.77 o 
  -8  -1   2        2.91        3.06      0.80 o 
  -7  -1   2        2.88        2.23      0.66 o 
  -6  -1   2        4.32        2.43      0.53 o 
  -5  -1   2        4.25        3.92      0.52 o 
  -4  -1   2      577.84      565.73      1.93 o 
  -3  -1   2       39.45       49.75      0.62 o 
  -2  -1   2      438.48      485.44      1.69 o 
  -1  -1   2      461.66      476.14      1.84 o 
   0  -1   2     1712.62     1851.47      2.68 o 
   1  -1   2       16.55       54.66      0.49 o 
   2  -1   2     1446.64     1138.89      1.85 o 
   3  -1   2      172.97      150.13      0.81 o 
   4  -1   2      649.63      604.64      2.01 o 
   5  -1   2        2.91        3.04      0.48 o 
   6  -1   2      210.17      216.98      1.45 o 
   7  -1   2      176.77      181.54      2.12 o 
   8  -1   2        5.80        8.54      0.99 o 
   9  -1   2       50.19       45.00      1.91 o 
  10  -1   2       19.32       16.39      1.55 o 
  11  -1   2        6.71        2.50      2.01 o 
 -12   0   2        0.39       -0.34      2.07 o 
 -11   0   2        5.09        5.62      1.68 o 
 -10   0   2        1.91       -0.29      1.22 o 
  -9   0   2       32.92       29.51      1.63 o 
  -8   0   2      219.32      228.20      3.60 o 
  -7   0   2       79.55       82.32      1.45 o 
  -6   0   2      637.81      687.54      3.51 o 
  -5   0   2      125.15      115.16      1.18 o 
  -4   0   2     1761.31     1709.01      3.01 o 
  -3   0   2      415.99      275.27      1.06 o 
  -2   0   2     7579.67     6789.78      7.89 o 
  -1   0   2     5014.08     5549.70     10.52 o 
   0   0   2     3363.83     3178.49      6.09 o 
   1   0   2    10534.78    11791.22     36.02 o 
   2   0   2      803.92      658.54      1.50 o 
   3   0   2      195.11      144.85      0.75 o 
   4   0   2      178.19      135.15      0.87 o 
   5   0   2       11.71       17.39      0.55 o 
   6   0   2      103.17      104.67      1.15 o 
   7   0   2       11.57        9.10      0.85 o 
   8   0   2       43.69       48.93      1.51 o 
   9   0   2        3.29        2.96      1.03 o 
  10   0   2       21.63       23.09      1.61 o 
  11   0   2        0.50        0.44      1.12 o 
  12   0   2        3.11        2.95      3.10 o 
 -11   1   2        0.09       -0.03      4.48 o 
 -10   1   2        8.98       11.75      1.86 o 
  -9   1   2        3.14        3.34      1.27 o 
  -8   1   2       10.31       12.87      1.34 o 
  -7   1   2        3.37        3.80      0.84 o 
  -6   1   2        8.58        7.76      0.65 o 
  -5   1   2       63.44       82.19      0.93 o 
  -4   1   2        8.31        5.77      0.42 o 
  -3   1   2      623.65      459.83      1.50 o 
  -2   1   2      100.99      122.28      0.77 o 
  -1   1   2     2368.29     2259.05      2.67 o 
   0   1   2     5308.49     5578.79      6.58 o 
   1   1   2     2938.29     2591.17      2.65 o 
   2   1   2     2796.15     2815.67      3.01 o 
   3   1   2      406.26      258.95      1.07 o 
   4   1   2      803.29      786.22      2.01 o 
   5   1   2        0.01       -0.07      0.74 o 
   6   1   2      821.24      903.50      3.20 o 
   7   1   2       44.64       45.29      1.16 o 
   8   1   2      255.40      266.42      2.53 o 
   9   1   2       74.51       85.40      2.10 o 
  10   1   2       70.70       64.89      1.77 o 
  11   1   2       28.49       26.98      2.01 o 
  12   1   2        1.84        2.12      1.66 o 
 -11   2   2        4.88        3.44      1.72 o 
 -10   2   2        0.05       -1.36      1.58 o 
  -9   2   2       42.65       40.48      2.17 o 
  -8   2   2        3.63        3.90      1.00 o 
  -7   2   2      210.84      230.55      2.61 o 
  -6   2   2      412.30      446.63      2.74 o 
  -5   2   2      606.80      645.53      2.76 o 
  -4   2   2      552.44      507.24      2.23 o 
  -3   2   2      260.88      162.42      0.97 o 
  -2   2   2     1188.95     1134.46      2.49 o 
  -1   2   2     1756.87     1926.09      2.67 o 
   0   2   2    11931.41    13188.16     35.58 o 
   1   2   2     2215.02     2307.67      3.00 o 
   2   2   2     4633.24     4737.74      4.86 o 
   3   2   2     1627.55     1747.40      2.58 o 
   4   2   2      493.62      500.58      1.56 o 
   5   2   2      173.53      149.43      1.28 o 
   6   2   2       81.50       85.29      1.19 o 
   7   2   2      133.70      120.33      1.87 o 
   8   2   2        3.64        3.44      0.97 o 
   9   2   2        2.76        4.06      0.98 o 
  10   2   2       22.45       28.78      1.88 o 
  11   2   2        0.11       -0.07      2.60 o 
  12   2   2        8.71        6.63      2.04 o 
 -10   3   2        3.04        3.92      1.70 o 
  -9   3   2        0.60        0.54      0.95 o 
  -8   3   2        0.94        1.46      1.11 o 
  -7   3   2        2.31        2.80      0.95 o 
  -6   3   2       54.82       60.88      1.34 o 
  -5   3   2        3.92        2.31      0.76 o 
  -4   3   2       28.80       28.89      0.71 o 
  -3   3   2       72.78       78.82      0.88 o 
  -2   3   2     1267.87     1342.22      2.87 o 
  -1   3   2     1881.38     2149.72      3.43 o 
   0   3   2     1823.97     2079.60      2.86 o 
   1   3   2       73.50      132.17      0.86 o 
   2   3   2      385.56      442.43      1.38 o 
   3   3   2        2.29        3.17      0.30 o 
   4   3   2      568.88      589.29      1.76 o 
   5   3   2      333.03      362.62      1.78 o 
   6   3   2      518.25      520.52      3.12 o 
   7   3   2        1.43        0.11      1.28 o 
   8   3   2      375.24      423.01      3.69 o 
   9   3   2        5.23        5.43      0.94 o 
  10   3   2       91.80      103.68      2.52 o 
  11   3   2        5.63        3.18      1.17 o 
  12   3   2       32.19       32.08      2.76 o 
  13   3   2        9.11        8.59      3.46 o 
 -10   4   2        4.98        3.88      1.66 o 
  -9   4   2        8.12        5.48      1.62 o 
  -8   4   2       25.49       22.91      1.62 o 
  -7   4   2      115.02      117.52      2.06 o 
  -6   4   2       76.09       90.21      1.79 o 
  -5   4   2      345.76      356.02      2.59 o 
  -4   4   2       63.98       59.71      1.15 o 
  -3   4   2      340.64      330.61      2.44 o 
  -2   4   2     1793.34     1868.64      3.95 o 
  -1   4   2        9.88       17.72      0.42 o 
   0   4   2      712.42      563.04      1.75 o 
   1   4   2     1162.63      949.65      2.35 o 
   2   4   2      246.04      163.74      1.15 o 
   3   4   2       53.18       36.50      0.58 o 
   4   4   2       25.44       13.35      0.48 o 
   5   4   2      634.45      644.93      2.61 o 
   6   4   2      137.75      117.22      1.67 o 
   7   4   2      469.51      489.64      3.93 o 
   8   4   2        3.05        4.26      0.87 o 
   9   4   2       56.85       64.94      1.74 o 
  10   4   2        0.58        0.02      3.73 o 
  11   4   2        1.61       -0.72      0.82 o 
  12   4   2        2.68        2.36      1.96 o 
  -9   5   2        2.65        2.72      1.59 o 
  -8   5   2        4.05        3.74      1.20 o 
  -7   5   2       21.07       20.05      1.27 o 
  -6   5   2        6.10        5.56      1.10 o 
  -5   5   2       60.93       69.08      1.64 o 
  -4   5   2       53.14       62.07      1.33 o 
  -3   5   2        0.33        0.65      0.42 o 
  -2   5   2      740.63      843.30      3.26 o 
  -1   5   2       85.22       99.96      1.06 o 
   0   5   2      138.41      187.30      1.25 o 
   1   5   2      334.53      373.62      1.70 o 
   2   5   2      184.70      104.09      1.08 o 
   3   5   2      273.57      310.37      1.78 o 
   4   5   2       34.69       54.82      0.99 o 
   5   5   2      169.55      185.45      1.35 o 
   6   5   2        8.72        5.67      0.56 o 
   7   5   2      392.58      377.59      2.55 o 
   8   5   2      100.83      103.35      1.97 o 
   9   5   2       59.39       58.30      1.69 o 
  10   5   2       61.08       68.08      1.86 o 
  11   5   2       10.90       14.40      1.54 o 
  12   5   2       24.09       23.40      2.45 o 
  -9   6   2        1.32        2.38      3.18 o 
  -8   6   2       12.45       10.50      1.29 o 
  -7   6   2        0.46       -0.23      1.16 o 
  -6   6   2        8.10        6.86      1.15 o 
  -5   6   2       97.76      100.22      1.96 o 
  -4   6   2       74.00       87.22      1.80 o 
  -3   6   2     1015.81     1138.44      4.14 o 
  -2   6   2      192.61      215.74      1.71 o 
  -1   6   2      969.51     1059.55      3.55 o 
   0   6   2      255.98      206.45      1.49 o 
   1   6   2      142.91      119.55      1.21 o 
   2   6   2      292.75      262.93      2.12 o 
   3   6   2        3.88       11.53      0.74 o 
   4   6   2      146.70      137.62      1.43 o 
   5   6   2       77.55       74.67      1.03 o 
   6   6   2       47.07       40.69      0.93 o 
   7   6   2        0.43        0.41      0.52 o 
   8   6   2       73.85       78.49      1.45 o 
   9   6   2        8.89        9.00      1.06 o 
  10   6   2       25.13       25.13      1.45 o 
  11   6   2        6.03        8.59      1.28 o 
  12   6   2        1.70        3.57      3.42 o 
  -8   7   2        2.03        2.21      1.33 o 
  -7   7   2        7.17        8.78      1.36 o 
  -6   7   2        1.22        1.07      1.27 o 
  -5   7   2        0.04        1.64      1.20 o 
  -4   7   2        0.20        0.83      0.63 o 
  -3   7   2        3.20        6.06      0.92 o 
  -2   7   2        5.46        3.82      0.76 o 
  -1   7   2      161.13      207.36      2.13 o 
   0   7   2       92.99      115.77      1.26 o 
   1   7   2      271.94      280.20      1.81 o 
   2   7   2       79.26      113.12      1.67 o 
   3   7   2      122.03      120.84      1.50 o 
   4   7   2        0.04        1.50      0.76 o 
   5   7   2      210.96      232.01      2.19 o 
   6   7   2      224.05      251.30      2.11 o 
   7   7   2      212.38      225.49      2.75 o 
   8   7   2       43.08       52.13      1.49 o 
   9   7   2      143.20      155.26      2.45 o 
  10   7   2        2.38        1.97      1.18 o 
  11   7   2       56.70       66.76      2.01 o 
  12   7   2       24.03       21.03      2.57 o 
  -8   8   2        0.40        2.99      3.20 o 
  -7   8   2       15.27       11.42      1.61 o 
  -6   8   2        8.80        8.23      1.45 o 
  -5   8   2       26.24       24.43      1.65 o 
  -4   8   2       68.34       77.11      2.06 o 
  -3   8   2        1.66        2.38      0.83 o 
  -2   8   2      138.56      166.92      2.01 o 
  -1   8   2      168.84      200.78      2.05 o 
   0   8   2      152.16      155.32      1.57 o 
   1   8   2      621.75      681.86      3.46 o 
   2   8   2        0.73        2.10      0.94 o 
   3   8   2      835.16      911.15      4.65 o 
   4   8   2        6.84        3.98      0.84 o 
   5   8   2      278.55      299.95      2.48 o 
   6   8   2      104.92       89.36      1.62 o 
   7   8   2       94.16      101.89      2.05 o 
   8   8   2       75.66       66.86      1.64 o 
   9   8   2       37.53       39.65      1.49 o 
  10   8   2        1.27        0.33      1.01 o 
  11   8   2        0.60        1.11      1.36 o 
  12   8   2        0.47        0.83      1.21 o 
  -7   9   2        1.42        2.13      3.28 o 
  -6   9   2        1.65        3.24      1.34 o 
  -5   9   2       15.27       20.00      1.55 o 
  -4   9   2       10.69       12.81      1.44 o 
  -3   9   2       27.71       31.77      1.67 o 
  -2   9   2        2.40        4.42      0.95 o 
  -1   9   2        2.07        2.77      0.94 o 
   0   9   2       17.70       23.14      1.13 o 
   1   9   2        4.51        3.35      0.90 o 
   2   9   2        1.05        1.37      0.94 o 
   3   9   2       24.01       19.76      1.30 o 
   4   9   2       51.45       66.25      1.63 o 
   5   9   2       15.49       13.78      1.17 o 
   6   9   2       72.66       84.38      1.71 o 
   7   9   2        0.02        0.15      1.30 o 
   8   9   2       36.04       42.96      1.51 o 
   9   9   2       22.41       20.73      1.30 o 
  10   9   2        2.10        2.36      1.29 o 
  11   9   2       44.84       50.21      2.30 o 
  12   9   2        2.36        3.60      2.06 o 
  -6  10   2        3.79        2.73      1.49 o 
  -5  10   2        1.39       -0.07      2.61 o 
  -4  10   2        0.66       -1.28      1.28 o 
  -3  10   2        0.38        1.40      1.29 o 
  -2  10   2        5.77        6.77      1.18 o 
  -1  10   2        0.01        0.14      1.30 o 
   0  10   2       41.35       43.02      1.46 o 
   1  10   2       16.95       17.98      1.06 o 
   2  10   2      144.32      152.39      2.04 o 
   3  10   2       87.27       93.94      1.98 o 
   4  10   2       64.72       68.95      1.80 o 
   5  10   2      255.71      287.51      2.91 o 
   6  10   2        1.16        2.67      1.03 o 
   7  10   2      111.06      115.78      2.34 o 
   8  10   2        6.75       10.15      1.27 o 
   9  10   2        0.74        0.94      0.60 o 
  10  10   2       42.43       53.36      2.35 o 
  11  10   2        0.06       -0.41      1.58 o 
  12  10   2       13.19       15.80      4.10 o 
  -5  11   2        0.51        0.73      1.23 o 
  -4  11   2        3.86        3.67      1.43 o 
  -3  11   2        1.74        2.24      1.39 o 
  -2  11   2        0.53        2.99      1.41 o 
  -1  11   2        0.00        0.18      1.36 o 
   0  11   2        0.28        0.71      0.64 o 
   1  11   2        0.98        1.44      0.97 o 
   2  11   2        1.78       -0.56      0.56 o 
   3  11   2       12.68       15.55      1.13 o 
   4  11   2       10.18       13.30      1.28 o 
   5  11   2       23.39       23.69      1.59 o 
   6  11   2        1.73        1.80      0.94 o 
   7  11   2       26.01       24.55      1.44 o 
   8  11   2       27.75       22.13      1.38 o 
   9  11   2        0.67        0.62      1.01 o 
  10  11   2       22.52       18.37      2.24 o 
  11  11   2        0.19        0.84      1.28 o 
  -4  12   2        0.05        1.48      3.27 o 
  -3  12   2        2.60        2.83      1.47 o 
  -2  12   2        0.66       -0.41      1.01 o 
  -1  12   2        1.34        0.22      1.38 o 
   0  12   2        9.44        9.21      1.26 o 
   1  12   2        3.24        1.41      1.13 o 
   2  12   2       27.47       24.61      1.40 o 
   3  12   2        0.37        0.54      0.66 o 
   4  12   2       62.23       57.76      1.75 o 
   5  12   2        2.48        3.39      1.59 o 
   6  12   2       25.44       20.99      1.60 o 
   7  12   2        6.10       10.28      1.47 o 
   8  12   2        0.06        0.53      1.11 o 
   9  12   2       14.05        6.51      2.09 o 
  10  12   2        0.04        1.26      3.51 o 
  -2  13   2        1.39        1.63      2.24 o 
  -1  13   2        0.29        1.85      1.50 o 
   0  13   2        0.01        1.21      1.19 o 
   1  13   2        0.00        0.30      0.95 o 
   2  13   2        0.35        0.63      0.72 o 
   3  13   2        1.49        1.01      1.35 o 
   4  13   2        0.12       -0.60      0.78 o 
   5  13   2        0.95        0.47      0.97 o 
   6  13   2        0.16       -0.68      0.84 o 
   7  13   2       13.16        9.42      1.75 o 
   8  13   2        2.82        3.05      1.60 o 
   9  13   2       17.34        4.97      2.88 o 
   0  14   2        0.07       -0.01     12.37 o 
   1  14   2        5.05        4.50      2.16 o 
   2  14   2        0.93        0.38      1.24 o 
   3  14   2        5.68        4.23      1.37 o 
   4  14   2        9.46       10.33      1.64 o 
   5  14   2        0.14        1.11      1.43 o 
   6  14   2       12.59       11.80      2.00 o 
   7  14   2        3.69        1.10      1.76 o 
   8  14   2        9.67        3.90      2.09 o 
  -5 -13   3        4.21        3.88      2.74 o 
  -4 -13   3        0.02        1.79      3.16 o 
  -2 -13   3        2.97        1.52      2.92 o 
  -7 -12   3        3.41        4.18      3.32 o 
  -6 -12   3        1.26        2.04      1.87 o 
  -5 -12   3        0.05       -0.69      0.84 o 
  -4 -12   3        6.31        6.29      1.47 o 
  -3 -12   3        0.53        0.93      0.76 o 
  -2 -12   3        1.23        1.91      1.35 o 
  -1 -12   3        3.99        1.93      1.32 o 
   0 -12   3        0.12       -0.27      2.56 o 
  -9 -11   3        0.06        0.61      1.33 o 
  -8 -11   3        1.13        1.04      1.73 o 
  -7 -11   3        1.34        0.24      1.80 o 
  -6 -11   3        2.96        3.94      1.40 o 
  -5 -11   3        0.03       -0.38      1.19 o 
  -4 -11   3        1.53        1.58      1.46 o 
  -3 -11   3        5.56        6.16      1.31 o 
  -2 -11   3        0.29        1.09      1.17 o 
  -1 -11   3       12.42       13.29      1.25 o 
   0 -11   3        9.04        9.82      1.43 o 
   1 -11   3        0.36        1.27      1.60 o 
   2 -11   3        7.48        4.17      2.24 o 
 -10 -10   3        1.10        1.03      1.93 o 
  -9 -10   3        0.19        0.74      0.99 o 
  -8 -10   3        3.52        3.04      1.60 o 
  -7 -10   3        2.10        1.03      1.77 o 
  -6 -10   3        6.29        8.61      1.53 o 
  -5 -10   3       22.36       25.68      1.75 o 
  -4 -10   3        7.87        8.98      1.13 o 
  -3 -10   3       31.73       38.85      1.43 o 
  -2 -10   3        5.73        5.62      1.13 o 
  -1 -10   3       21.75       29.85      1.36 o 
   0 -10   3        4.82        4.72      0.98 o 
   1 -10   3        1.37        0.61      0.64 o 
   2 -10   3        0.06        0.80      0.66 o 
   3 -10   3        0.97        0.40      1.09 o 
 -11  -9   3       16.53       23.97      4.34 o 
 -10  -9   3        0.01        0.94      0.82 o 
  -9  -9   3       12.77       16.85      1.93 o 
  -8  -9   3       16.35       15.28      1.82 o 
  -7  -9   3       21.57       30.63      1.73 o 
  -6  -9   3        6.39        5.74      1.19 o 
  -5  -9   3        7.62        9.69      1.04 o 
  -4  -9   3       15.90       14.41      1.20 o 
  -3  -9   3        2.10        1.23      1.01 o 
  -2  -9   3       26.65       20.31      1.15 o 
  -1  -9   3        0.11        0.15      1.35 o 
   0  -9   3        0.79        0.77      0.56 o 
   1  -9   3        2.04        1.78      0.93 o 
   2  -9   3        4.50        4.98      1.00 o 
   3  -9   3        0.35        0.33      0.92 o 
   4  -9   3       11.54       11.16      1.41 o 
   5  -9   3        0.95       -0.55      1.52 o 
 -11  -8   3        0.75        0.28      2.18 o 
 -10  -8   3        0.79        0.24      2.01 o 
  -9  -8   3        1.61        1.46      1.83 o 
  -8  -8   3        0.58        1.48      1.71 o 
  -7  -8   3        0.03       -0.67      0.67 o 
  -6  -8   3       29.37       40.24      1.78 o 
  -5  -8   3        0.02       -0.14      1.27 o 
  -4  -8   3      104.72      117.77      1.98 o 
  -3  -8   3       46.52       55.98      1.84 o 
  -2  -8   3      237.92      279.11      2.63 o 
  -1  -8   3      109.25      121.06      2.03 o 
   0  -8   3        0.21        3.46      1.02 o 
   1  -8   3       95.43       99.15      1.84 o 
   2  -8   3       42.23       38.36      1.40 o 
   3  -8   3       14.49       13.47      0.98 o 
   4  -8   3        5.34        2.20      1.10 o 
   5  -8   3        2.06        1.44      1.32 o 
   6  -8   3        0.35        1.40      1.63 o 
 -11  -7   3        3.06        4.75      1.90 o 
 -10  -7   3       11.35       14.72      2.07 o 
  -9  -7   3       56.24       61.34      2.78 o 
  -8  -7   3       10.59       13.01      1.64 o 
  -7  -7   3       66.64       71.97      2.71 o 
  -6  -7   3       65.90       54.41      2.10 o 
  -5  -7   3      143.62      143.10      2.45 o 
  -4  -7   3      211.10      221.02      2.44 o 
  -3  -7   3      184.29      185.30      2.44 o 
  -2  -7   3       94.88      113.05      1.61 o 
  -1  -7   3       19.38       21.94      0.97 o 
   0  -7   3        5.96        6.96      1.08 o 
   1  -7   3        0.10        0.00      9.11 o 
   2  -7   3        0.25        0.32      0.89 o 
   3  -7   3       13.72       13.79      0.98 o 
   4  -7   3        2.86        1.48      0.85 o 
   5  -7   3        0.02        0.01     11.02 o 
   6  -7   3        0.52        1.01      1.40 o 
   7  -7   3        1.67        0.17      1.81 o 
 -12  -6   3        6.58        0.87      1.49 o 
 -11  -6   3        1.21        0.17      2.18 o 
 -10  -6   3       18.74       16.53      1.66 o 
  -9  -6   3       16.51       15.72      1.57 o 
  -8  -6   3        1.86        1.70      1.15 o 
  -7  -6   3       81.28       85.17      2.03 o 
  -6  -6   3      111.08      123.30      2.29 o 
  -5  -6   3       96.99       86.64      1.87 o 
  -4  -6   3      245.42      239.87      2.83 o 
  -3  -6   3      153.04      137.50      2.03 o 
  -2  -6   3       29.62       27.43      1.24 o 
  -1  -6   3      111.80      104.15      1.37 o 
   0  -6   3      151.12      148.20      1.75 o 
   1  -6   3      494.17      547.91      3.32 o 
   2  -6   3       89.12       96.02      1.54 o 
   3  -6   3      194.86      210.61      2.35 o 
   4  -6   3        0.00       -0.26      0.81 o 
   5  -6   3       43.83       46.34      1.54 o 
   6  -6   3        2.54        1.51      1.30 o 
   7  -6   3        5.97        7.05      1.37 o 
   8  -6   3        1.37        1.32      1.94 o 
 -12  -5   3       11.68        9.00      2.31 o 
 -11  -5   3        5.51        5.23      1.77 o 
 -10  -5   3       49.86       52.66      2.11 o 
  -9  -5   3       14.13       13.65      1.58 o 
  -8  -5   3        7.86        9.67      1.37 o 
  -7  -5   3       83.60       86.64      2.57 o 
  -6  -5   3       12.77       11.11      0.84 o 
  -5  -5   3      714.69      681.35      3.27 o 
  -4  -5   3       12.87       10.00      0.83 o 
  -3  -5   3      673.15      662.41      4.69 o 
  -2  -5   3      203.99      228.66      2.05 o 
  -1  -5   3        9.51        6.97      0.60 o 
   0  -5   3      281.52      303.85      2.18 o 
   1  -5   3       46.41       45.18      1.02 o 
   2  -5   3      198.59      235.28      2.20 o 
   3  -5   3       16.60       19.67      1.04 o 
   4  -5   3       17.05       19.87      1.02 o 
   5  -5   3        4.07        4.04      1.01 o 
   6  -5   3        0.01       -0.09      2.29 o 
   7  -5   3        0.12        0.00     11.33 o 
   8  -5   3        1.06        2.84      1.50 o 
   9  -5   3        5.38        5.11      1.70 o 
 -12  -4   3        0.20        0.60      1.05 o 
 -11  -4   3        5.71        7.41      2.36 o 
 -10  -4   3        0.03       -0.64      0.89 o 
  -9  -4   3       10.67       11.30      1.48 o 
  -8  -4   3        5.31        4.87      1.08 o 
  -7  -4   3      418.13      435.20      3.86 o 
  -6  -4   3        1.22        0.61      0.45 o 
  -5  -4   3     1134.40     1128.73      3.91 o 
  -4  -4   3        0.47       -0.06      1.58 o 
  -3  -4   3       13.90       11.48      0.65 o 
  -2  -4   3      893.34      915.37      3.35 o 
  -1  -4   3      511.82      508.19      2.41 o 
   0  -4   3     1214.62     1234.21      3.53 o 
   1  -4   3      111.71      108.99      1.15 o 
   2  -4   3      358.03      334.71      1.74 o 
   3  -4   3       71.75       97.69      1.24 o 
   4  -4   3      177.10      162.50      1.55 o 
   5  -4   3       64.07       76.45      1.60 o 
   6  -4   3       23.36       24.39      1.39 o 
   7  -4   3       26.16       25.47      1.46 o 
   8  -4   3        0.91        1.73      1.28 o 
   9  -4   3        5.06        5.36      1.69 o 
  10  -4   3        2.89        2.94      1.86 o 
 -12  -3   3        7.05        5.79      1.76 o 
 -11  -3   3       55.02       44.64      3.15 o 
 -10  -3   3       30.45       23.45      2.32 o 
  -9  -3   3        0.06       -0.22      1.53 o 
  -8  -3   3      215.58      244.88      2.84 o 
  -7  -3   3       10.81        9.36      0.61 o 
  -6  -3   3      480.19      494.14      2.35 o 
  -5  -3   3       18.78       22.58      0.72 o 
  -4  -3   3      733.62      697.78      2.53 o 
  -3  -3   3      230.06      127.27      1.27 o 
  -2  -3   3       21.23        9.31      0.46 o 
  -1  -3   3      832.08      565.80      2.14 o 
   0  -3   3      947.11     1059.18      2.47 o 
   1  -3   3      210.88      173.52      1.24 o 
   2  -3   3       44.41       36.55      0.74 o 
   3  -3   3       38.23       37.06      0.83 o 
   4  -3   3       11.82       16.33      0.69 o 
   5  -3   3       49.40       55.29      1.19 o 
   6  -3   3       11.51       14.62      1.07 o 
   7  -3   3        5.39        3.77      0.98 o 
   8  -3   3       41.50       51.11      2.18 o 
   9  -3   3       10.11        9.88      1.90 o 
  10  -3   3       16.44        8.59      2.17 o 
 -12  -2   3       16.24       11.67      2.32 o 
 -11  -2   3        1.86        0.70      1.07 o 
 -10  -2   3       20.93       18.00      1.84 o 
  -9  -2   3        0.62       -0.18      1.49 o 
  -8  -2   3        1.55        0.78      0.49 o 
  -7  -2   3        4.96        4.71      0.69 o 
  -6  -2   3      133.34      107.35      1.32 o 
  -5  -2   3        2.87        2.82      0.52 o 
  -4  -2   3        0.32        2.80      0.50 o 
  -3  -2   3     1099.40     1223.63      2.89 o 
  -2  -2   3     1732.65     1874.54      3.73 o 
  -1  -2   3      723.97     1003.90      2.42 o 
   0  -2   3     4086.48     4066.43      4.43 o 
   1  -2   3        0.98        0.74      0.18 o 
   2  -2   3     1829.15     1747.72      3.00 o 
   3  -2   3       87.32       78.04      0.86 o 
   4  -2   3      329.16      300.51      1.54 o 
   5  -2   3       10.91       11.22      0.66 o 
   6  -2   3      115.49       94.02      1.33 o 
   7  -2   3       55.05       53.14      1.68 o 
   8  -2   3       22.61       19.00      1.58 o 
   9  -2   3       43.77       38.92      1.88 o 
  10  -2   3       33.34       40.16      2.99 o 
  11  -2   3        9.95        6.85      2.19 o 
 -12  -1   3        1.69        0.60      1.53 o 
 -11  -1   3       26.21       20.69      2.01 o 
 -10  -1   3       29.80       24.50      1.86 o 
  -9  -1   3      154.65      146.95      3.30 o 
  -8  -1   3      295.06      316.65      3.39 o 
  -7  -1   3      128.81      143.45      2.51 o 
  -6  -1   3      363.74      406.15      3.60 o 
  -5  -1   3      243.37      241.89      2.17 o 
  -4  -1   3      339.74      321.21      1.80 o 
  -3  -1   3      958.38      892.83      2.70 o 
  -2  -1   3     1068.60      876.13      2.44 o 
  -1  -1   3      527.86      457.91      1.63 o 
   0  -1   3     1373.07     1302.30      2.63 o 
   1  -1   3       45.88       27.93      0.44 o 
   2  -1   3       18.37       13.69      0.34 o 
   3  -1   3       27.78       43.33      0.58 o 
   4  -1   3      679.18      683.17      2.04 o 
   5  -1   3      126.15      113.90      0.98 o 
   6  -1   3       55.36       54.88      0.82 o 
   7  -1   3        0.08       -0.04      1.98 o 
   8  -1   3       20.53       25.36      1.35 o 
   9  -1   3       19.90       19.93      1.54 o 
  10  -1   3        1.10        2.32      1.34 o 
  11  -1   3        0.27       -0.73      1.48 o 
 -12   0   3        0.83        2.99      2.76 o 
 -11   0   3        0.07        0.03      4.49 o 
 -10   0   3        7.09        6.74      1.45 o 
  -9   0   3        0.04        0.10      2.69 o 
  -8   0   3       39.28       38.24      1.25 o 
  -7   0   3        1.64        0.02      2.41 o 
  -6   0   3       83.22       84.30      1.45 o 
  -5   0   3       10.10       12.35      0.81 o 
  -4   0   3      244.93      186.52      1.73 o 
  -3   0   3       53.38       27.12      0.79 o 
  -2   0   3      254.65      192.17      1.36 o 
  -1   0   3     2192.85     2249.65      3.19 o 
   0   0   3      441.11      503.58      1.30 o 
   1   0   3     4789.50     4468.85      6.02 o 
   2   0   3      221.12      156.93      0.82 o 
   3   0   3     1460.24     1123.29      2.43 o 
   4   0   3       48.73       49.59      0.66 o 
   5   0   3       85.17       74.49      0.82 o 
   6   0   3      509.39      490.35      2.08 o 
   7   0   3      137.20      114.93      1.31 o 
   8   0   3      323.92      325.83      3.78 o 
   9   0   3        5.56        2.71      1.14 o 
  10   0   3       45.20       45.96      2.25 o 
  11   0   3        0.20       -1.11      1.42 o 
  12   0   3        4.92        0.15      4.12 o 
 -11   1   3        4.28        3.89      1.71 o 
 -10   1   3       36.04       38.67      2.38 o 
  -9   1   3       44.41       39.85      2.24 o 
  -8   1   3        1.54       -0.39      0.98 o 
  -7   1   3      302.38      323.23      3.13 o 
  -6   1   3       91.88       77.26      1.08 o 
  -5   1   3      757.84      739.82      2.68 o 
  -4   1   3       15.24        9.73      0.54 o 
  -3   1   3      717.13      522.55      1.76 o 
  -2   1   3       63.35       96.69      0.79 o 
  -1   1   3     1784.07     1591.37      2.61 o 
   0   1   3     1239.85     1447.31      2.08 o 
   1   1   3      103.88      126.40      0.51 o 
   2   1   3     2643.46     3037.94      4.09 o 
   3   1   3      341.87      281.53      1.08 o 
   4   1   3      144.00      171.86      1.14 o 
   5   1   3       26.57       33.16      0.65 o 
   6   1   3        0.38        0.17      0.58 o 
   7   1   3      219.86      196.92      1.64 o 
   8   1   3        0.42        0.88      0.50 o 
   9   1   3       48.81       41.91      1.49 o 
  10   1   3        0.02        0.26      1.20 o 
  11   1   3        0.62        1.67      1.34 o 
  12   1   3        3.44        2.40      1.53 o 
 -11   2   3        2.21        2.16      2.55 o 
 -10   2   3        0.04        0.08      2.97 o 
  -9   2   3        3.40        3.73      1.67 o 
  -8   2   3        0.43        0.24      1.01 o 
  -7   2   3       26.56       32.38      1.32 o 
  -6   2   3        0.10       -0.03      2.00 o 
  -5   2   3       13.89       10.30      0.62 o 
  -4   2   3       70.37       55.46      0.76 o 
  -3   2   3        0.58        0.76      0.22 o 
  -2   2   3     1268.39     1068.77      2.28 o 
  -1   2   3     1438.56     1245.69      2.32 o 
   0   2   3     1192.66     1094.80      2.25 o 
   1   2   3      115.00      143.73      0.74 o 
   2   2   3     1002.68      774.64      1.51 o 
   3   2   3      288.85      209.66      0.93 o 
   4   2   3     1462.67     1341.60      2.60 o 
   5   2   3      887.43      846.02      3.01 o 
   6   2   3      212.98      209.56      1.79 o 
   7   2   3      395.66      434.89      3.87 o 
   8   2   3      238.43      262.10      2.89 o 
   9   2   3        1.90        2.03      0.98 o 
  10   2   3       37.36       25.21      1.38 o 
  11   2   3        2.92        2.10      1.51 o 
  12   2   3       13.99       10.57      2.16 o 
 -11   3   3        1.17        3.11      2.83 o 
 -10   3   3        9.24        9.88      1.71 o 
  -9   3   3        0.17        0.21      1.78 o 
  -8   3   3       44.77       51.54      1.92 o 
  -7   3   3       72.46       77.28      1.84 o 
  -6   3   3      119.26      131.27      1.87 o 
  -5   3   3      344.27      361.62      2.25 o 
  -4   3   3      113.37      122.77      1.08 o 
  -3   3   3      667.68      633.14      2.67 o 
  -2   3   3      302.24      263.34      1.22 o 
  -1   3   3      339.47      306.40      1.24 o 
   0   3   3      988.43      923.81      2.01 o 
   1   3   3     4004.66     4131.25      4.65 o 
   2   3   3     1395.14     1272.96      2.41 o 
   3   3   3      875.22      889.32      1.75 o 
   4   3   3      320.36      297.23      1.14 o 
   5   3   3       28.25       28.21      0.53 o 
   6   3   3      107.08       79.91      1.10 o 
   7   3   3       52.21       48.00      1.08 o 
   8   3   3       12.66       17.09      1.06 o 
   9   3   3       12.92       11.26      1.05 o 
  10   3   3        0.44        0.34      0.94 o 
  11   3   3        1.50        2.96      1.47 o 
  12   3   3        2.72        4.92      1.60 o 
 -10   4   3        3.25        3.70      1.56 o 
  -9   4   3        6.89        4.81      1.60 o 
  -8   4   3        7.78        8.54      1.25 o 
  -7   4   3       29.38       36.79      1.56 o 
  -6   4   3        4.03        4.83      0.92 o 
  -5   4   3       71.73       76.11      1.60 o 
  -4   4   3       29.59       28.41      0.97 o 
  -3   4   3       83.78       84.28      1.22 o 
  -2   4   3      324.04      318.39      1.76 o 
  -1   4   3        0.85        0.63      0.25 o 
   0   4   3     1076.70     1142.91      2.51 o 
   1   4   3     2928.94     2852.88      5.85 o 
   2   4   3       27.24       42.02      0.63 o 
   3   4   3       88.14       80.31      0.68 o 
   4   4   3       70.23       74.02      0.74 o 
   5   4   3      420.24      345.92      1.65 o 
   6   4   3      458.49      543.48      2.60 o 
   7   4   3      605.55      608.69      2.95 o 
   8   4   3        2.31        1.44      0.75 o 
   9   4   3      172.03      174.74      2.73 o 
  10   4   3       26.26       31.33      1.51 o 
  11   4   3       31.44       37.08      1.94 o 
  12   4   3        9.43        7.73      2.12 o 
 -10   5   3        1.64        1.60      2.60 o 
  -9   5   3        1.81        2.72      1.55 o 
  -8   5   3        7.98        6.22      1.21 o 
  -7   5   3        0.02       -0.14      1.33 o 
  -6   5   3       48.43       50.42      1.59 o 
  -5   5   3       38.38       42.09      1.43 o 
  -4   5   3      302.82      341.15      2.89 o 
  -3   5   3       20.61       24.55      0.94 o 
  -2   5   3       16.73       21.71      0.78 o 
  -1   5   3      356.47      323.02      2.03 o 
   0   5   3       38.95       22.96      0.59 o 
   1   5   3     1491.96     1366.93      2.94 o 
   2   5   3       97.08       69.12      0.83 o 
   3   5   3     2389.65     2442.75      4.86 o 
   4   5   3       95.27       88.18      0.99 o 
   5   5   3      495.62      452.79      2.36 o 
   6   5   3       69.39       54.13      0.95 o 
   7   5   3        2.83        3.34      0.85 o 
   8   5   3       35.74       34.75      1.21 o 
   9   5   3        1.48        1.67      1.07 o 
  10   5   3        3.54        3.47      1.12 o 
  11   5   3        0.54        0.11      1.96 o 
  12   5   3        5.59       10.18      1.85 o 
  -9   6   3        0.46       -0.31      2.32 o 
  -8   6   3        3.50        4.51      1.27 o 
  -7   6   3        4.22        3.87      1.10 o 
  -6   6   3        3.36        1.76      1.07 o 
  -5   6   3      143.53      165.20      2.39 o 
  -4   6   3       35.24       43.41      1.42 o 
  -3   6   3      300.89      344.80      2.60 o 
  -2   6   3      148.48      122.23      1.60 o 
  -1   6   3       43.60       46.40      0.93 o 
   0   6   3       87.93      104.70      1.16 o 
   1   6   3      122.93      161.91      1.33 o 
   2   6   3       40.36       51.86      0.90 o 
   3   6   3      552.25      538.52      3.13 o 
   4   6   3      157.78      140.70      1.51 o 
   5   6   3      152.59      135.81      1.43 o 
   6   6   3      245.18      255.55      1.99 o 
   7   6   3      208.74      182.38      1.86 o 
   8   6   3       80.27       94.14      1.47 o 
   9   6   3      136.61      139.70      2.39 o 
  10   6   3        2.77        5.35      1.19 o 
  11   6   3       49.14       47.37      2.08 o 
  12   6   3        0.03        3.15      1.84 o 
  -8   7   3        0.08       -0.72      0.72 o 
  -7   7   3       17.62       18.15      1.42 o 
  -6   7   3       12.93       10.46      1.21 o 
  -5   7   3       91.17      104.62      2.10 o 
  -4   7   3        5.40        5.71      1.07 o 
  -3   7   3        8.54       11.65      1.08 o 
  -2   7   3        5.99        8.09      0.89 o 
  -1   7   3       45.60       41.54      1.12 o 
   0   7   3       28.70       30.23      0.82 o 
   1   7   3      153.23      127.77      1.28 o 
   2   7   3      321.41      335.20      2.19 o 
   3   7   3      188.25      185.53      1.99 o 
   4   7   3      196.28      190.03      1.69 o 
   5   7   3      110.96      122.94      1.83 o 
   6   7   3        3.25        5.09      0.76 o 
   7   7   3       73.59       65.52      1.54 o 
   8   7   3        0.02        0.60      0.63 o 
   9   7   3        0.05        0.57      0.75 o 
  10   7   3        2.60        3.07      1.12 o 
  11   7   3        0.96        1.04      1.47 o 
  12   7   3        0.06        0.80      0.91 o 
  -8   8   3        0.01       -2.30      2.30 o 
  -7   8   3        2.32        1.59      1.27 o 
  -6   8   3        4.50        3.24      1.36 o 
  -5   8   3        7.92       10.13      1.40 o 
  -4   8   3       59.53       60.26      1.89 o 
  -3   8   3       10.47       10.78      1.08 o 
  -2   8   3        0.80       -0.12      1.25 o 
  -1   8   3        0.89        0.56      0.54 o 
   0   8   3      422.69      414.37      2.57 o 
   1   8   3        0.02        0.56      0.48 o 
   2   8   3       65.80       73.34      1.46 o 
   3   8   3      121.72      145.14      2.09 o 
   4   8   3       16.89       21.70      1.01 o 
   5   8   3       95.84       94.11      1.33 o 
   6   8   3      202.16      210.20      2.53 o 
   7   8   3        2.00        4.39      0.93 o 
   8   8   3      107.05      110.51      2.05 o 
   9   8   3       11.14        6.68      1.31 o 
  10   8   3       28.40       31.23      1.94 o 
  11   8   3        5.89        3.60      1.52 o 
  12   8   3        8.78       14.45      1.72 o 
  -7   9   3       10.85        9.76      1.97 o 
  -6   9   3       32.98       36.50      1.83 o 
  -5   9   3       27.51       36.27      1.79 o 
  -4   9   3        2.88        3.30      1.36 o 
  -3   9   3       54.39       65.67      2.02 o 
  -2   9   3       45.88       51.31      1.59 o 
  -1   9   3       62.45       74.93      1.74 o 
   0   9   3       61.95       60.23      1.41 o 
   1   9   3      135.45      159.49      1.95 o 
   2   9   3       61.79       51.82      1.33 o 
   3   9   3       68.17       78.29      1.62 o 
   4   9   3       94.39      105.13      1.73 o 
   5   9   3        1.10       -0.15      1.21 o 
   6   9   3       57.84       61.24      1.52 o 
   7   9   3        7.49        7.46      1.04 o 
   8   9   3        0.32       -0.04      2.72 o 
   9   9   3        1.21        2.13      1.25 o 
  10   9   3        0.11       -1.50      1.50 o 
  11   9   3        1.60        2.60      1.67 o 
  12   9   3        0.17       -0.20      1.94 o 
  -6  10   3        6.34        3.36      1.68 o 
  -5  10   3        5.91        5.51      1.41 o 
  -4  10   3        0.50        0.49      0.96 o 
  -3  10   3        5.17        6.07      1.36 o 
  -2  10   3        4.94        6.98      1.15 o 
  -1  10   3        3.09        0.54      0.75 o 
   0  10   3        0.10        0.81      0.59 o 
   1  10   3        0.21        0.41      0.75 o 
   2  10   3       52.21       63.89      1.55 o 
   3  10   3        3.01        2.90      1.11 o 
   4  10   3       66.44       71.01      2.00 o 
   5  10   3       93.99      103.27      2.02 o 
   6  10   3        0.28        0.12      1.41 o 
   7  10   3      109.53      112.20      2.10 o 
   8  10   3       37.16       30.51      1.57 o 
   9  10   3       41.79       43.59      2.32 o 
  10  10   3       17.98       12.00      1.71 o 
  11  10   3       10.36       12.10      1.79 o 
  12  10   3        4.62        5.59      3.81 o 
  -5  11   3        0.36       -0.43      1.74 o 
  -4  11   3        4.59        6.26      1.48 o 
  -3  11   3       40.38       45.54      1.96 o 
  -2  11   3        2.35        2.78      1.38 o 
  -1  11   3       95.09      101.85      2.48 o 
   0  11   3        0.24       -0.09      1.92 o 
   1  11   3       60.56       55.51      1.69 o 
   2  11   3        2.74        2.27      0.92 o 
   3  11   3       62.45       60.33      1.54 o 
   4  11   3       18.36       17.24      1.35 o 
   5  11   3       35.77       34.96      1.63 o 
   6  11   3        3.82        4.90      1.20 o 
   7  11   3        4.21        5.26      1.11 o 
   8  11   3       19.96       23.08      1.80 o 
   9  11   3        0.11        2.08      1.71 o 
  10  11   3       16.32       17.52      1.98 o 
  11  11   3        1.21       -0.65      1.57 o 
  -4  12   3        1.27        5.35      3.69 o 
  -3  12   3        1.60        0.91      0.69 o 
  -2  12   3        0.80        0.27      1.23 o 
  -1  12   3        0.15        0.84      0.72 o 
   0  12   3        1.78        2.20      1.19 o 
   1  12   3        0.08        0.76      0.66 o 
   2  12   3        0.03       -0.62      0.62 o 
   3  12   3        0.07        0.48      0.76 o 
   4  12   3        3.35        3.74      1.08 o 
   5  12   3        8.24        6.79      1.34 o 
   6  12   3       10.84        7.94      1.21 o 
   7  12   3       25.52       21.40      1.60 o 
   8  12   3        3.16        5.08      1.69 o 
   9  12   3        7.48        4.32      2.26 o 
  10  12   3        0.02        0.52      1.99 o 
  11  12   3        2.13        5.10      3.38 o 
  -2  13   3        7.54        6.76      2.38 o 
  -1  13   3        3.75        3.92      1.42 o 
   0  13   3        6.60        4.57      1.38 o 
   1  13   3       11.02        9.62      1.37 o 
   2  13   3        3.96        3.68      1.20 o 
   3  13   3        8.31        6.76      1.33 o 
   4  13   3        1.30       -0.18      1.46 o 
   5  13   3        1.38        0.67      0.89 o 
   6  13   3       10.29       15.11      1.77 o 
   7  13   3        8.83        5.87      1.63 o 
   8  13   3        7.32        6.54      1.66 o 
   9  13   3        3.48        2.50      2.28 o 
   1  14   3        0.06       -0.18      1.86 o 
   2  14   3        0.25        0.45      0.96 o 
   3  14   3        0.02        0.87      0.72 o 
   4  14   3        5.40        5.80      1.52 o 
   5  14   3        1.26        0.46      1.11 o 
   6  14   3       11.41        8.31      1.68 o 
   7  14   3        0.30        0.75      1.05 o 
   8  14   3        2.21       -0.30      2.79 o 
  -5 -12   4        3.69       -2.12      2.97 o 
  -4 -12   4        0.23       -0.17      3.47 o 
  -3 -12   4        1.54        3.27      1.92 o 
  -2 -12   4        1.36        1.30      1.46 o 
  -1 -12   4        1.00        1.55      2.21 o 
  -7 -11   4        9.15        6.61      1.75 o 
  -6 -11   4       11.35       17.56      2.13 o 
  -5 -11   4        8.68        9.91      1.44 o 
  -4 -11   4        4.14        6.33      1.42 o 
  -3 -11   4       12.88       17.40      1.53 o 
  -2 -11   4        0.61        0.96      0.64 o 
  -1 -11   4       18.02       26.21      1.69 o 
   0 -11   4        0.35        1.27      1.38 o 
   1 -11   4       10.60       13.60      2.26 o 
   2 -11   4        0.86       -1.63      3.10 o 
  -9 -10   4        7.91        8.19      2.49 o 
  -8 -10   4        0.59        0.78      1.03 o 
  -7 -10   4        1.64        3.16      1.67 o 
  -6 -10   4        5.70        5.17      1.69 o 
  -5 -10   4        1.56        1.76      1.43 o 
  -4 -10   4        8.79        9.94      1.15 o 
  -3 -10   4        0.21        0.72      0.63 o 
  -2 -10   4        0.54       -0.01     12.10 o 
  -1 -10   4        4.30        3.89      1.19 o 
   0 -10   4        5.07        4.26      1.12 o 
   1 -10   4        6.44        4.80      1.30 o 
   2 -10   4        2.99        3.44      1.42 o 
   3 -10   4       10.21        5.56      1.82 o 
   4 -10   4        0.26        1.74      3.87 o 
 -10  -9   4        0.04        0.02      6.25 o 
  -9  -9   4        0.01       -0.84      0.94 o 
  -8  -9   4       13.93       15.44      1.94 o 
  -7  -9   4        1.29        3.26      1.45 o 
  -6  -9   4       12.16       18.86      1.59 o 
  -5  -9   4        3.51        1.76      1.07 o 
  -4  -9   4        8.85       13.64      1.21 o 
  -3  -9   4        6.28        4.77      1.06 o 
  -2  -9   4        0.50        2.77      1.08 o 
  -1  -9   4       15.17       13.67      1.22 o 
   0  -9   4        0.01        0.26      0.95 o 
   1  -9   4       17.56       19.99      1.43 o 
   2  -9   4        0.00       -0.70      0.70 o 
   3  -9   4       15.62       13.34      1.41 o 
   4  -9   4        3.01        3.26      1.35 o 
   5  -9   4       11.93        1.54      3.45 o 
 -11  -8   4        0.44        0.71      2.05 o 
 -10  -8   4       13.02       16.10      2.37 o 
  -9  -8   4        3.20        3.44      1.90 o 
  -8  -8   4        0.64        1.58      1.81 o 
  -7  -8   4        1.45        0.27      1.72 o 
  -6  -8   4        0.10       -0.66      0.66 o 
  -5  -8   4       11.61        8.84      1.08 o 
  -4  -8   4        3.86        3.52      1.05 o 
  -3  -8   4        9.74        8.44      1.08 o 
  -2  -8   4       18.97       19.48      1.25 o 
  -1  -8   4        0.65        0.03      2.49 o 
   0  -8   4        3.14        2.79      0.91 o 
   1  -8   4       11.49       14.84      1.09 o 
   2  -8   4        1.70        1.33      0.94 o 
   3  -8   4        0.00       -0.57      0.57 o 
   4  -8   4        2.25        1.20      1.22 o 
   5  -8   4        2.92        2.86      1.45 o 
   6  -8   4        0.11       -2.96      2.96 o 
 -11  -7   4        0.38        0.16      2.34 o 
 -10  -7   4        0.10       -0.77      0.77 o 
  -9  -7   4        6.09        5.39      1.63 o 
  -8  -7   4        0.41        1.15      1.57 o 
  -7  -7   4       27.19       33.85      2.63 o 
  -6  -7   4        4.91        4.29      1.19 o 
  -5  -7   4      131.44      154.54      2.67 o 
  -4  -7   4        1.86        0.82      0.56 o 
  -3  -7   4       24.08       34.05      1.47 o 
  -2  -7   4       18.16       17.78      1.20 o 
  -1  -7   4        6.43        3.22      0.99 o 
   0  -7   4       26.45       30.16      1.25 o 
   1  -7   4        2.95        1.54      0.94 o 
   2  -7   4        5.87        6.18      1.00 o 
   3  -7   4       10.18        8.00      1.07 o 
   4  -7   4        5.82        5.26      1.12 o 
   5  -7   4        9.59        6.21      1.23 o 
   6  -7   4        0.46       -0.02      6.25 o 
   7  -7   4        5.09        0.32      2.83 o 
 -11  -6   4       22.60       26.71      2.94 o 
 -10  -6   4       32.04       33.89      2.32 o 
  -9  -6   4        4.30        6.96      1.54 o 
  -8  -6   4       37.04       33.96      1.90 o 
  -7  -6   4        5.13        1.99      1.29 o 
  -6  -6   4       36.85       32.77      1.60 o 
  -5  -6   4       16.12       18.38      1.34 o 
  -4  -6   4       30.15       33.57      1.33 o 
  -3  -6   4        1.07        0.82      0.56 o 
  -2  -6   4       34.88       34.87      1.42 o 
  -1  -6   4        3.84        3.14      0.78 o 
   0  -6   4        9.92        8.94      0.86 o 
   1  -6   4       11.78       11.79      0.99 o 
   2  -6   4        1.47        0.53      0.66 o 
   3  -6   4        0.00        0.01      4.12 o 
   4  -6   4        0.13        1.11      0.95 o 
   5  -6   4        8.54        7.97      1.24 o 
   6  -6   4        6.56        5.57      1.28 o 
   7  -6   4        0.56        0.51      1.05 o 
 -12  -5   4        0.06       -0.12      3.91 o 
 -11  -5   4        2.65        1.75      1.70 o 
 -10  -5   4        3.54        2.48      1.40 o 
  -9  -5   4        9.01       10.67      1.50 o 
  -8  -5   4       29.62       32.88      1.88 o 
  -7  -5   4       30.70       38.28      1.50 o 
  -6  -5   4        9.56       10.11      1.07 o 
  -5  -5   4       48.55       47.05      1.40 o 
  -4  -5   4        3.55        2.45      0.99 o 
  -3  -5   4      301.20      267.42      2.60 o 
  -2  -5   4      317.08      325.77      2.53 o 
  -1  -5   4      359.90      362.96      2.51 o 
   0  -5   4      263.16      266.07      1.92 o 
   1  -5   4       48.69       51.56      1.10 o 
   2  -5   4      190.98      206.15      2.40 o 
   3  -5   4        2.07        0.77      0.60 o 
   4  -5   4       80.82       94.27      1.79 o 
   5  -5   4       32.70       38.26      1.50 o 
   6  -5   4       16.29       18.03      1.37 o 
   7  -5   4       19.99       18.72      1.68 o 
   8  -5   4        0.13        1.07      1.62 o 
 -12  -4   4        0.98       -0.92      1.52 o 
 -11  -4   4       19.85       11.29      2.38 o 
 -10  -4   4        6.31        3.11      1.26 o 
  -9  -4   4       65.39       66.87      2.24 o 
  -8  -4   4      169.63      167.06      3.42 o 
  -7  -4   4       78.47       84.86      2.15 o 
  -6  -4   4      214.82      188.95      1.96 o 
  -5  -4   4        0.12        0.28      0.76 o 
  -4  -4   4      332.30      322.12      2.27 o 
  -3  -4   4        1.49        1.40      0.75 o 
  -2  -4   4       86.26       82.80      1.21 o 
  -1  -4   4        9.95       10.12      0.79 o 
   0  -4   4      232.14      251.91      1.60 o 
   1  -4   4      147.91      132.65      1.25 o 
   2  -4   4      122.82      146.96      1.52 o 
   3  -4   4        2.68        0.98      0.41 o 
   4  -4   4        2.79        5.50      0.79 o 
   5  -4   4        0.03       -0.19      0.90 o 
   6  -4   4        0.58        1.80      1.19 o 
   7  -4   4       25.86       27.18      1.63 o 
   8  -4   4        4.74        4.08      1.21 o 
   9  -4   4        2.51        0.93      0.92 o 
 -12  -3   4        1.71        1.35      3.05 o 
 -11  -3   4        0.90        0.45      1.23 o 
 -10  -3   4        0.95        0.18      2.37 o 
  -9  -3   4        5.05        5.58      1.54 o 
  -8  -3   4       25.71       28.16      1.60 o 
  -7  -3   4        8.40       10.81      1.21 o 
  -6  -3   4      272.52      266.93      2.09 o 
  -5  -3   4       51.77       43.66      0.96 o 
  -4  -3   4       56.74       65.54      1.00 o 
  -3  -3   4      314.06      318.64      2.07 o 
  -2  -3   4       40.83       25.16      0.73 o 
  -1  -3   4      300.61      323.62      2.30 o 
   0  -3   4      892.05      803.23      2.67 o 
   1  -3   4      419.86      373.42      1.85 o 
   2  -3   4      411.56      423.54      2.24 o 
   3  -3   4      162.16      135.40      1.52 o 
   4  -3   4      383.60      402.11      2.18 o 
   5  -3   4        0.87        0.08      1.31 o 
   6  -3   4      197.20      224.52      3.18 o 
   7  -3   4       45.24       54.68      1.96 o 
   8  -3   4       43.10       47.22      1.82 o 
   9  -3   4       12.46       11.28      1.63 o 
  10  -3   4        2.11        3.76      2.27 o 
 -11  -2   4        0.83        0.47      1.21 o 
 -10  -2   4       15.55       15.33      1.85 o 
  -9  -2   4       32.76       33.93      1.97 o 
  -8  -2   4       31.66       25.33      1.40 o 
  -7  -2   4       59.89       71.76      2.20 o 
  -6  -2   4       69.40       88.94      2.65 o 
  -5  -2   4      235.35      274.23      1.90 o 
  -4  -2   4      595.51      624.08      3.13 o 
  -3  -2   4       68.04       68.64      0.99 o 
  -2  -2   4     2327.88     2137.83      4.14 o 
  -1  -2   4        3.98        9.94      0.42 o 
   0  -2   4        5.25       20.36      0.53 o 
   1  -2   4        1.36        0.56      0.29 o 
   2  -2   4       78.64       96.09      0.91 o 
   3  -2   4       40.72       32.88      0.74 o 
   4  -2   4       10.17        8.71      0.62 o 
   5  -2   4       32.53       34.75      1.02 o 
   6  -2   4       26.07       29.36      1.19 o 
   7  -2   4        3.93        1.23      1.12 o 
   8  -2   4        0.32        0.44      0.91 o 
   9  -2   4        1.88        1.15      1.31 o 
  10  -2   4       11.00        9.17      2.42 o 
  11  -2   4        0.05        1.96      2.23 o 
 -11  -1   4        0.28       -1.01      1.77 o 
 -10  -1   4       12.43       13.32      1.67 o 
  -9  -1   4        0.82        1.79      1.51 o 
  -8  -1   4       14.09       16.35      1.17 o 
  -7  -1   4       65.17       77.26      2.13 o 
  -6  -1   4       19.45       19.22      1.42 o 
  -5  -1   4        0.59        1.87      0.93 o 
  -4  -1   4       45.89       36.78      0.93 o 
  -3  -1   4      378.48      422.65      2.11 o 
  -2  -1   4      573.04      522.73      1.67 o 
  -1  -1   4       14.26        4.90      0.44 o 
   0  -1   4      216.51      151.51      0.99 o 
   1  -1   4      252.90      194.75      1.13 o 
   2  -1   4        0.40        0.15      0.47 o 
   3  -1   4      283.13      194.15      1.22 o 
   4  -1   4       14.57       21.50      0.64 o 
   5  -1   4       63.36       57.23      0.95 o 
   6  -1   4      240.33      239.84      1.68 o 
   7  -1   4       13.36       12.40      1.06 o 
   8  -1   4       49.51       51.41      1.93 o 
   9  -1   4        0.21        1.10      1.42 o 
  10  -1   4        1.69        1.26      1.43 o 
  11  -1   4       15.81       17.62      3.56 o 
 -11   0   4        4.38        5.62      1.98 o 
 -10   0   4       45.96       44.41      2.41 o 
  -9   0   4       29.21       30.77      1.80 o 
  -8   0   4       42.60       38.35      1.27 o 
  -7   0   4       19.94       28.50      1.46 o 
  -6   0   4      130.36      138.44      2.22 o 
  -5   0   4      217.51      273.98      3.14 o 
  -4   0   4      396.24      360.41      2.50 o 
  -3   0   4     1134.70     1187.52      3.87 o 
  -2   0   4      406.76      368.11      1.45 o 
  -1   0   4        1.76        0.67      0.17 o 
   0   0   4      629.88      542.56      1.66 o 
   1   0   4      145.47      148.61      0.84 o 
   2   0   4       24.39       21.41      0.51 o 
   3   0   4        2.52        1.80      0.37 o 
   4   0   4      608.28      675.23      2.36 o 
   5   0   4       77.65       91.94      1.02 o 
   6   0   4       56.77       69.91      1.18 o 
   7   0   4        0.15       -0.58      0.58 o 
   8   0   4       11.91        8.87      1.10 o 
   9   0   4       46.49       43.20      1.67 o 
  10   0   4        0.46        0.88      0.69 o 
  11   0   4       24.08       22.59      2.58 o 
 -11   1   4       10.91       12.29      1.83 o 
 -10   1   4        3.11        3.82      1.76 o 
  -9   1   4       18.00       18.77      1.93 o 
  -8   1   4       10.45        9.25      1.11 o 
  -7   1   4       13.61       14.52      1.16 o 
  -6   1   4        0.63        1.12      1.17 o 
  -5   1   4      279.15      267.41      2.33 o 
  -4   1   4        0.14        1.84      0.55 o 
  -3   1   4      386.46      321.00      1.60 o 
  -2   1   4      237.07      121.28      0.89 o 
  -1   1   4      216.58      197.19      1.21 o 
   0   1   4       88.75      117.88      0.67 o 
   1   1   4        5.88        3.67      0.22 o 
   2   1   4      526.30      311.65      1.07 o 
   3   1   4        5.58        7.54      0.39 o 
   4   1   4      562.89      448.46      2.33 o 
   5   1   4      511.23      516.09      1.81 o 
   6   1   4       17.03       21.84      0.76 o 
   7   1   4       45.67       59.20      1.67 o 
   8   1   4        0.27        0.36      0.73 o 
   9   1   4        1.18        0.59      0.70 o 
  10   1   4        7.87        5.27      1.31 o 
  11   1   4        5.48        5.60      1.45 o 
  12   1   4        5.79        4.19      2.05 o 
 -11   2   4       10.52       14.25      2.97 o 
 -10   2   4        4.39        4.07      1.72 o 
  -9   2   4        3.99        5.24      1.79 o 
  -8   2   4       80.75       79.01      2.67 o 
  -7   2   4        0.09       -0.18      1.06 o 
  -6   2   4      400.90      431.50      2.30 o 
  -5   2   4       62.85       61.74      0.96 o 
  -4   2   4     1213.13     1171.07      2.98 o 
  -3   2   4       45.16       40.25      0.70 o 
  -2   2   4      257.17      144.53      1.17 o 
  -1   2   4       36.52       50.99      0.59 o 
   0   2   4       12.24        3.44      0.29 o 
   1   2   4      398.80      394.46      1.10 o 
   2   2   4      133.88      113.70      0.62 o 
   3   2   4       67.97       77.11      0.59 o 
   4   2   4       55.34       82.31      0.73 o 
   5   2   4       60.75       56.47      0.82 o 
   6   2   4        9.30       14.58      0.67 o 
   7   2   4       15.19       12.17      0.98 o 
   8   2   4       85.48       97.01      1.74 o 
   9   2   4       12.63       13.19      1.11 o 
  10   2   4       93.39       93.18      2.51 o 
  11   2   4        5.58        8.18      1.66 o 
  12   2   4        9.12        9.81      2.33 o 
 -11   3   4        0.00       -1.21      2.62 o 
 -10   3   4        5.96        6.39      1.81 o 
  -9   3   4        0.00        0.00     16.73 o 
  -8   3   4        0.17       -0.45      1.13 o 
  -7   3   4       11.83       12.14      1.09 o 
  -6   3   4       20.18       17.23      0.92 o 
  -5   3   4        0.14        0.68      0.41 o 
  -4   3   4       35.28       30.54      0.71 o 
  -3   3   4      861.06      770.87      2.91 o 
  -2   3   4        1.57        5.56      0.46 o 
  -1   3   4       53.42       30.64      0.49 o 
   0   3   4       63.14       31.83      0.51 o 
   1   3   4       78.59      119.36      0.73 o 
   2   3   4        1.14        0.33      0.26 o 
   3   3   4       76.33       34.80      0.53 o 
   4   3   4     1631.46     1528.34      2.86 o 
   5   3   4        0.72       -0.12      0.65 o 
   6   3   4      374.36      408.57      2.59 o 
   7   3   4      285.37      296.70      2.52 o 
   8   3   4       19.24       12.41      1.03 o 
   9   3   4      139.79      163.12      2.52 o 
  10   3   4        7.67       11.45      1.45 o 
  11   3   4       26.19       28.88      1.81 o 
  12   3   4        4.45        6.05      2.02 o 
 -10   4   4        0.00       -0.31      2.34 o 
  -9   4   4       21.28       20.55      2.00 o 
  -8   4   4        3.46        1.87      1.67 o 
  -7   4   4       37.93       45.36      1.67 o 
  -6   4   4      122.69      151.02      2.70 o 
  -5   4   4       67.62       82.30      1.65 o 
  -4   4   4      417.34      434.30      2.42 o 
  -3   4   4       15.75       17.08      0.74 o 
  -2   4   4      212.01      176.91      1.25 o 
  -1   4   4      214.30      216.13      1.27 o 
   0   4   4      502.27      625.64      2.00 o 
   1   4   4      312.10      270.62      1.21 o 
   2   4   4      281.13      304.89      1.18 o 
   3   4   4     1063.91     1042.76      2.33 o 
   4   4   4      312.23      284.77      1.46 o 
   5   4   4      138.20      141.72      1.32 o 
   6   4   4       43.08       35.86      0.79 o 
   7   4   4       15.07       10.32      0.84 o 
   8   4   4        3.78        3.28      0.96 o 
   9   4   4        0.47        0.15      1.39 o 
  10   4   4        0.49        1.27      1.09 o 
  11   4   4        0.00       -0.29      1.60 o 
  12   4   4       12.15       18.54      2.30 o 
 -10   5   4        0.26        1.56      2.98 o 
  -9   5   4        0.23       -0.30      1.36 o 
  -8   5   4        0.40       -0.29      1.36 o 
  -7   5   4        0.07        0.66      0.91 o 
  -6   5   4        2.16        1.52      1.01 o 
  -5   5   4        0.16        0.84      0.56 o 
  -4   5   4       62.26       59.28      1.47 o 
  -3   5   4       35.00       42.98      1.16 o 
  -2   5   4       11.40       10.76      0.70 o 
  -1   5   4      671.01      734.19      3.31 o 
   0   5   4       45.38       28.29      0.68 o 
   1   5   4        1.13        0.17      0.53 o 
   2   5   4       15.27        8.04      0.44 o 
   3   5   4      146.54      135.69      0.87 o 
   4   5   4        1.16        0.06      0.77 o 
   5   5   4      276.25      266.19      1.51 o 
   6   5   4      394.51      379.40      2.12 o 
   7   5   4       46.30       29.15      0.72 o 
   8   5   4      303.35      332.91      3.25 o 
   9   5   4       52.02       49.92      1.63 o 
  10   5   4       25.10       29.04      1.46 o 
  11   5   4       13.35       14.52      1.89 o 
  12   5   4        5.24        8.21      1.91 o 
  -9   6   4        5.78        3.61      2.63 o 
  -8   6   4        4.86        5.85      1.64 o 
  -7   6   4       37.31       40.78      1.78 o 
  -6   6   4        2.73        3.41      1.03 o 
  -5   6   4       93.13      107.85      2.04 o 
  -4   6   4       13.91       16.81      1.14 o 
  -3   6   4      268.68      289.67      2.41 o 
  -2   6   4       92.56      105.34      1.52 o 
  -1   6   4       62.33       66.29      1.02 o 
   0   6   4      115.47       93.32      1.45 o 
   1   6   4      241.51      217.32      1.65 o 
   2   6   4      100.96       56.07      0.98 o 
   3   6   4        7.49        4.82      0.62 o 
   4   6   4       21.17       25.68      0.85 o 
   5   6   4       57.78       55.07      0.93 o 
   6   6   4        8.87       13.02      0.79 o 
   7   6   4       88.00       89.91      1.59 o 
   8   6   4        4.56        8.68      0.97 o 
   9   6   4        0.01        0.56      0.71 o 
  10   6   4        0.57        1.37      1.09 o 
  11   6   4        2.52        3.95      1.42 o 
  12   6   4        0.85       -0.75      0.96 o 
  -9   7   4        0.46        3.17      3.05 o 
  -8   7   4        0.19       -0.02      5.37 o 
  -7   7   4        0.30       -0.53      0.77 o 
  -6   7   4        0.62       -0.04      2.92 o 
  -5   7   4        3.50        3.92      1.12 o 
  -4   7   4        5.94        4.63      1.10 o 
  -3   7   4       80.47       96.29      1.66 o 
  -2   7   4      108.30      116.93      1.74 o 
  -1   7   4      264.32      311.85      2.68 o 
   0   7   4        7.30        9.09      0.77 o 
   1   7   4      453.17      526.01      3.17 o 
   2   7   4        0.42        2.18      0.69 o 
   3   7   4      185.68      198.75      1.80 o 
   4   7   4       15.55       16.80      0.86 o 
   5   7   4      422.04      443.62      2.70 o 
   6   7   4       10.90        7.82      0.78 o 
   7   7   4      494.20      528.17      3.52 o 
   8   7   4       53.64       43.70      1.40 o 
   9   7   4       62.38       65.62      1.87 o 
  10   7   4       61.69       61.95      2.31 o 
  11   7   4        3.55        3.00      1.51 o 
  12   7   4       17.31       18.58      2.15 o 
  -8   8   4       10.32       13.85      2.61 o 
  -7   8   4        4.40        2.53      1.32 o 
  -6   8   4        4.04        7.13      1.36 o 
  -5   8   4       24.52       23.56      1.54 o 
  -4   8   4        0.16       -0.19      1.38 o 
  -3   8   4      105.96      119.63      2.36 o 
  -2   8   4       15.60       18.08      1.18 o 
  -1   8   4      396.32      469.57      3.49 o 
   0   8   4        4.88        8.99      0.76 o 
   1   8   4      662.48      673.04      3.04 o 
   2   8   4       58.31       53.12      1.47 o 
   3   8   4       90.42       90.92      1.70 o 
   4   8   4      102.19       93.24      1.50 o 
   5   8   4       14.75       15.75      0.95 o 
   6   8   4       71.62       84.57      1.62 o 
   7   8   4       19.41       21.07      1.09 o 
   8   8   4       26.51       32.03      1.29 o 
   9   8   4       23.87       25.11      1.72 o 
  10   8   4        0.22        0.05      3.36 o 
  11   8   4       16.04       15.80      1.72 o 
  12   8   4        1.00        1.00      0.87 o 
  -7   9   4        2.86        4.03      1.52 o 
  -6   9   4        1.99        1.70      1.34 o 
  -5   9   4        0.40        0.31      1.15 o 
  -4   9   4        2.90        3.82      1.26 o 
  -3   9   4        3.92        5.21      1.28 o 
  -2   9   4        0.62        1.74      1.01 o 
  -1   9   4       36.94       45.74      1.50 o 
   0   9   4       36.29       40.41      1.13 o 
   1   9   4      122.94      135.95      1.82 o 
   2   9   4       52.28       66.62      1.44 o 
   3   9   4       85.90       93.75      2.04 o 
   4   9   4       69.98       81.53      1.70 o 
   5   9   4      201.93      207.88      3.72 o 
   6   9   4       76.60       83.67      1.71 o 
   7   9   4      211.18      228.39      2.59 o 
   8   9   4        5.23        6.79      1.06 o 
   9   9   4      140.15      156.58      3.24 o 
  10   9   4        2.77        2.94      1.53 o 
  11   9   4       27.63       29.08      2.05 o 
  12   9   4       24.61       30.17      2.36 o 
  -6  10   4        3.57        3.42      1.64 o 
  -5  10   4       11.49        7.29      1.46 o 
  -4  10   4       14.52       17.84      1.50 o 
  -3  10   4       20.23       19.83      1.54 o 
  -2  10   4       13.36       11.71      1.24 o 
  -1  10   4        4.29        3.87      1.13 o 
   0  10   4       31.64       34.70      1.43 o 
   1  10   4       57.07       61.57      1.50 o 
   2  10   4        6.05        7.01      1.02 o 
   3  10   4      333.81      352.68      3.39 o 
   4  10   4       16.87       18.74      1.39 o 
   5  10   4       45.99       43.72      1.84 o 
   6  10   4       58.74       58.47      1.76 o 
   7  10   4        0.03        0.91      0.53 o 
   8  10   4        2.31        1.13      1.24 o 
   9  10   4        3.83        4.29      1.58 o 
  10  10   4        2.35        1.18      1.42 o 
  11  10   4        0.86        0.96      0.78 o 
  12  10   4        3.56        4.17      1.92 o 
  -5  11   4        0.73       -0.31      1.42 o 
  -4  11   4        1.60        2.47      1.42 o 
  -3  11   4        2.89        2.52      1.38 o 
  -2  11   4        0.15       -0.51      0.94 o 
  -1  11   4        0.42        1.37      1.16 o 
   0  11   4       10.77       10.31      1.25 o 
   1  11   4        5.93        7.40      1.21 o 
   2  11   4       19.16       20.12      1.16 o 
   3  11   4        0.43        0.32      0.85 o 
   4  11   4       54.39       58.75      1.79 o 
   5  11   4        2.43        3.43      1.23 o 
   6  11   4       64.22       57.00      1.87 o 
   7  11   4       21.78       26.00      1.56 o 
   8  11   4       29.33       25.36      1.59 o 
   9  11   4       20.78       26.94      2.03 o 
  10  11   4        0.02        0.11      2.42 o 
  11  11   4       35.61       45.84      2.75 o 
  -3  12   4        3.03        2.59      1.48 o 
  -2  12   4        6.07        5.69      1.53 o 
  -1  12   4        1.73        2.23      1.40 o 
   0  12   4        2.24        1.05      1.16 o 
   1  12   4        6.34        6.03      1.31 o 
   2  12   4       16.48       11.65      1.27 o 
   3  12   4       11.94       11.40      1.14 o 
   4  12   4        0.01       -0.10      1.83 o 
   5  12   4       58.53       68.40      2.00 o 
   6  12   4        5.72        6.91      1.25 o 
   7  12   4       16.97       13.73      1.54 o 
   8  12   4        0.00        0.41      1.30 o 
   9  12   4        0.42       -1.22      1.70 o 
  10  12   4        0.00        0.78      1.19 o 
  -2  13   4        2.77        0.41      1.81 o 
  -1  13   4        1.31        0.67      0.88 o 
   0  13   4        0.22        0.31      1.25 o 
   1  13   4        4.16        5.74      1.33 o 
   2  13   4        2.45        2.81      1.35 o 
   3  13   4       17.66       18.63      1.48 o 
   4  13   4       10.70       13.51      1.32 o 
   5  13   4       11.04        8.38      1.61 o 
   6  13   4       17.30       18.26      1.50 o 
   7  13   4        0.08        0.10      1.91 o 
   8  13   4       13.05       10.00      2.22 o 
   9  13   4        7.79        7.44      2.15 o 
   0  14   4        9.22        1.38      2.28 o 
   1  14   4        0.00        0.89      1.16 o 
   2  14   4        7.22        5.98      1.31 o 
   3  14   4        7.58        8.26      1.49 o 
   4  14   4       14.88       15.23      1.63 o 
   5  14   4        7.51        7.32      1.67 o 
   6  14   4        4.69        2.95      1.54 o 
   7  14   4        0.35       -1.61      1.75 o 
   8  14   4        0.13        0.08      3.52 o 
   3  15   4        1.38       -1.83      3.10 o 
  -3 -12   5        2.24        1.40      2.11 o 
  -6 -11   5        0.00        0.22      3.18 o 
  -5 -11   5        5.62        4.00      1.62 o 
  -4 -11   5        0.25        0.29      1.37 o 
  -3 -11   5        0.07       -1.10      1.51 o 
  -2 -11   5        0.26        0.12      1.85 o 
  -1 -11   5        0.76        1.14      1.49 o 
   0 -11   5        0.35        0.45      1.34 o 
  -8 -10   5        1.81        2.66      2.24 o 
  -7 -10   5        1.38        3.65      1.64 o 
  -6 -10   5        6.31        6.55      1.76 o 
  -5 -10   5        0.14        0.93      0.74 o 
  -4 -10   5       11.18       13.32      1.38 o 
  -3 -10   5        1.47        0.48      0.94 o 
  -2 -10   5        7.00       10.98      1.36 o 
  -1 -10   5       14.42       11.60      1.36 o 
   0 -10   5        0.00        1.33      1.29 o 
   1 -10   5       14.38       13.21      1.66 o 
   2 -10   5        3.78        1.22      1.45 o 
   3 -10   5        4.43        5.07      1.93 o 
  -9  -9   5        0.11       -1.68      2.14 o 
  -8  -9   5        1.99        3.04      1.79 o 
  -7  -9   5        0.23       -0.17      1.85 o 
  -6  -9   5        6.67        8.91      1.56 o 
  -5  -9   5        0.09        0.14      1.60 o 
  -4  -9   5        0.47        0.98      0.50 o 
  -3  -9   5        3.35        2.02      1.05 o 
  -2  -9   5        0.18        1.05      1.19 o 
  -1  -9   5        7.05        8.03      1.26 o 
   0  -9   5        0.16       -0.37      0.86 o 
   1  -9   5       13.78       14.89      1.51 o 
   2  -9   5        1.41        0.21      1.57 o 
   3  -9   5        1.01        1.43      1.32 o 
   4  -9   5        0.39        1.18      1.90 o 
 -10  -8   5        5.51        5.29      2.35 o 
  -9  -8   5        0.11        1.74      1.90 o 
  -8  -8   5        0.35        0.45      1.50 o 
  -7  -8   5        5.18        9.37      1.84 o 
  -6  -8   5        5.08        2.11      1.41 o 
  -5  -8   5       16.20       22.07      1.31 o 
  -4  -8   5        2.83        2.09      0.98 o 
  -3  -8   5        7.36        9.24      1.10 o 
  -2  -8   5       13.08       11.61      1.25 o 
  -1  -8   5        1.10        4.21      1.20 o 
   0  -8   5       32.07       38.63      1.53 o 
   1  -8   5        7.42        5.16      1.15 o 
   2  -8   5       29.85       35.95      1.81 o 
   3  -8   5        1.91        2.26      1.27 o 
   4  -8   5        1.33        1.13      1.29 o 
   5  -8   5        0.30        0.71      0.83 o 
 -11  -7   5       11.04       18.04      4.14 o 
 -10  -7   5        3.14        1.72      1.59 o 
  -9  -7   5       11.63       13.25      1.86 o 
  -8  -7   5        9.86        7.28      1.86 o 
  -7  -7   5        7.68        9.36      2.10 o 
  -6  -7   5       24.66       18.81      1.82 o 
  -5  -7   5       16.18       11.18      1.17 o 
  -4  -7   5       96.41       84.70      1.93 o 
  -3  -7   5       19.33       20.85      1.34 o 
  -2  -7   5        0.06       -0.33      0.89 o 
  -1  -7   5        0.13       -0.48      0.78 o 
   0  -7   5       23.68       32.17      1.53 o 
   1  -7   5        9.15        9.11      0.95 o 
   2  -7   5        1.04        0.28      0.89 o 
   3  -7   5        4.45        3.48      1.31 o 
   4  -7   5        7.29        6.77      1.30 o 
   5  -7   5        6.11        6.47      1.38 o 
   6  -7   5        3.66        1.50      1.58 o 
 -11  -6   5        5.76       12.29      3.70 o 
 -10  -6   5        0.01        0.18      1.68 o 
  -9  -6   5        3.91        4.39      1.59 o 
  -8  -6   5       11.02       12.98      1.92 o 
  -7  -6   5        3.23        1.52      1.52 o 
  -6  -6   5       34.38       50.84      1.74 o 
  -5  -6   5       40.50       38.17      1.88 o 
  -4  -6   5        0.01       -0.42      0.76 o 
  -3  -6   5       53.02       48.72      1.48 o 
  -2  -6   5       15.50       10.00      1.05 o 
  -1  -6   5        5.36        4.10      1.08 o 
   0  -6   5       37.30       26.20      1.19 o 
   1  -6   5       80.18       94.21      1.83 o 
   2  -6   5       15.01       14.43      1.02 o 
   3  -6   5       17.03       17.44      1.32 o 
   4  -6   5       28.85       26.47      1.52 o 
   5  -6   5        7.87        8.03      1.28 o 
   6  -6   5        6.34        5.66      1.61 o 
   7  -6   5        2.79        0.97      0.88 o 
 -11  -5   5        8.73        5.49      1.61 o 
 -10  -5   5        0.03        0.61      0.99 o 
  -9  -5   5       14.35       12.53      1.67 o 
  -8  -5   5        0.85        1.49      1.43 o 
  -7  -5   5        0.14       -0.18      1.19 o 
  -6  -5   5       67.40       59.73      1.78 o 
  -5  -5   5       20.80       14.22      1.14 o 
  -4  -5   5      239.57      218.96      3.46 o 
  -3  -5   5       19.72       20.38      1.14 o 
  -2  -5   5      232.11      236.96      2.43 o 
  -1  -5   5      138.80      153.32      1.91 o 
   0  -5   5        3.61        3.61      0.73 o 
   1  -5   5        9.33        9.86      0.80 o 
   2  -5   5        9.88       10.11      1.12 o 
   3  -5   5        1.98        1.79      0.86 o 
   4  -5   5        0.27       -0.06      2.14 o 
   5  -5   5       15.73       18.21      1.27 o 
   6  -5   5        0.75        1.63      1.13 o 
   7  -5   5        5.30        6.55      1.81 o 
   8  -5   5        1.65        1.13      1.82 o 
 -12  -4   5        2.22        3.91      3.47 o 
 -11  -4   5        4.32        3.71      1.71 o 
 -10  -4   5        0.53        0.01      6.20 o 
  -9  -4   5       31.03       37.47      1.96 o 
  -8  -4   5        6.81        6.49      1.27 o 
  -7  -4   5       69.74       82.58      1.93 o 
  -6  -4   5      268.62      284.91      3.07 o 
  -5  -4   5        0.59        1.53      0.99 o 
  -4  -4   5      766.18      816.58      4.76 o 
  -3  -4   5      126.79      130.05      1.64 o 
  -2  -4   5        2.00        0.70      0.44 o 
  -1  -4   5      314.56      318.10      2.47 o 
   0  -4   5       81.61       91.70      1.44 o 
   1  -4   5       20.96       23.73      0.86 o 
   2  -4   5        0.86        1.12      0.81 o 
   3  -4   5       93.03       95.73      1.42 o 
   4  -4   5        4.87        5.73      0.88 o 
   5  -4   5       48.97       54.89      1.77 o 
   6  -4   5       20.07       19.77      1.42 o 
   7  -4   5        0.11       -0.15      1.44 o 
   8  -4   5        4.34        2.92      1.18 o 
   9  -4   5        0.26        1.59      2.22 o 
 -12  -3   5        9.71        5.50      2.88 o 
 -11  -3   5        1.30        1.44      1.42 o 
 -10  -3   5       33.10       32.19      2.76 o 
  -9  -3   5        7.85        5.64      1.45 o 
  -8  -3   5        0.46        1.27      1.23 o 
  -7  -3   5        6.84        6.16      1.30 o 
  -6  -3   5        5.93        7.13      0.74 o 
  -5  -3   5        2.62        1.96      0.95 o 
  -4  -3   5        9.53        5.43      0.72 o 
  -3  -3   5      118.60       94.37      1.24 o 
  -2  -3   5       43.39       31.68      0.80 o 
  -1  -3   5       27.66       33.18      0.87 o 
   0  -3   5       13.36       14.10      0.78 o 
   1  -3   5      421.92      459.21      2.23 o 
   2  -3   5        9.48       13.13      0.65 o 
   3  -3   5       56.60       53.76      1.07 o 
   4  -3   5        6.94        5.57      0.85 o 
   5  -3   5       28.79       26.53      1.23 o 
   6  -3   5       18.59       18.75      1.29 o 
   7  -3   5        1.39        1.58      1.19 o 
   8  -3   5       12.82       11.41      1.37 o 
   9  -3   5        7.01        4.72      1.46 o 
  10  -3   5        0.90       -1.61      3.28 o 
 -11  -2   5        3.17        3.90      1.61 o 
 -10  -2   5        0.00       -0.44      1.31 o 
  -9  -2   5        2.34        1.95      1.31 o 
  -8  -2   5       32.29       31.76      1.79 o 
  -7  -2   5       63.81       64.10      2.22 o 
  -6  -2   5      220.58      231.82      3.48 o 
  -5  -2   5      789.20      848.69      5.92 o 
  -4  -2   5      692.47      729.10      3.51 o 
  -3  -2   5      115.95      130.54      1.41 o 
  -2  -2   5     1969.42     2129.34      5.50 o 
  -1  -2   5      715.18      696.30      2.62 o 
   0  -2   5      285.40      329.66      1.93 o 
   1  -2   5      627.26      627.27      2.79 o 
   2  -2   5      145.91      130.78      1.11 o 
   3  -2   5       68.68       68.00      1.24 o 
   4  -2   5       76.61       66.48      1.33 o 
   5  -2   5       47.29       52.69      1.50 o 
   6  -2   5        1.17        1.77      1.05 o 
   7  -2   5       15.83       17.51      1.38 o 
   8  -2   5        0.67        0.81      0.71 o 
   9  -2   5        0.81        1.18      1.53 o 
  10  -2   5        1.09        1.00      1.46 o 
 -11  -1   5       16.27       15.54      2.11 o 
 -10  -1   5       29.60       30.24      2.28 o 
  -9  -1   5        0.88        0.22      1.54 o 
  -8  -1   5       90.30       93.64      2.28 o 
  -7  -1   5      112.54      138.52      2.89 o 
  -6  -1   5       54.78       68.83      2.10 o 
  -5  -1   5       45.65       53.39      1.90 o 
  -4  -1   5      265.54      303.63      2.93 o 
  -3  -1   5      212.13      243.39      1.81 o 
  -2  -1   5      361.09      413.58      1.78 o 
  -1  -1   5      276.10      412.41      2.06 o 
   0  -1   5       42.22       25.73      0.58 o 
   1  -1   5        1.44        4.52      0.47 o 
   2  -1   5        9.36        7.76      0.45 o 
   3  -1   5      173.46      195.44      1.92 o 
   4  -1   5       13.96       16.61      0.81 o 
   5  -1   5       46.66       43.16      1.09 o 
   6  -1   5       18.92       15.88      1.03 o 
   7  -1   5       22.73       18.36      1.21 o 
   8  -1   5       65.07       58.38      2.07 o 
   9  -1   5        1.82        0.27      1.13 o 
  10  -1   5       42.53       42.94      2.93 o 
  11  -1   5        0.36        1.89      2.65 o 
 -11   0   5        0.16        0.01     16.93 o 
 -10   0   5        0.09        1.71      1.55 o 
  -9   0   5       25.39       18.98      1.61 o 
  -8   0   5        4.82        6.31      1.17 o 
  -7   0   5       66.09       64.49      1.72 o 
  -6   0   5        0.00       -0.57      0.57 o 
  -5   0   5       65.58       64.99      1.51 o 
  -4   0   5      104.46      122.70      1.72 o 
  -3   0   5      693.58      643.35      3.07 o 
  -2   0   5      654.69      760.03      2.51 o 
  -1   0   5      220.63      279.28      1.34 o 
   0   0   5     1563.47     1745.64      3.20 o 
   1   0   5       81.15      112.60      0.78 o 
   2   0   5      889.03      858.68      2.61 o 
   3   0   5       58.28       59.23      0.87 o 
   4   0   5      569.07      564.51      2.70 o 
   5   0   5       93.23       95.09      1.57 o 
   6   0   5       29.50       30.40      1.20 o 
   7   0   5       61.92       68.65      1.94 o 
   8   0   5        4.30        4.00      1.21 o 
   9   0   5       45.28       43.03      1.92 o 
  10   0   5        1.52        2.57      1.52 o 
  11   0   5       12.47        8.77      1.94 o 
 -11   1   5        0.70        2.18      3.03 o 
 -10   1   5        0.70        0.45      1.14 o 
  -9   1   5       11.71       12.51      1.96 o 
  -8   1   5       77.30       84.57      2.82 o 
  -7   1   5        9.93        6.67      1.10 o 
  -6   1   5      325.74      355.55      3.62 o 
  -5   1   5        4.75        4.19      1.12 o 
  -4   1   5       39.63       42.55      0.99 o 
  -3   1   5       46.57       32.70      0.75 o 
  -2   1   5       44.05       44.97      0.64 o 
  -1   1   5        2.11        2.48      0.35 o 
   0   1   5      343.54      360.80      1.21 o 
   1   1   5       47.26       41.36      0.43 o 
   2   1   5      163.13      155.44      0.85 o 
   3   1   5      290.01      357.44      1.61 o 
   4   1   5       48.75       45.25      0.86 o 
   5   1   5       57.16       56.12      1.15 o 
   6   1   5        5.76        8.27      0.67 o 
   7   1   5      106.76      123.29      2.48 o 
   8   1   5       21.36       22.40      1.63 o 
   9   1   5       42.35       44.10      1.97 o 
  10   1   5        9.27        9.34      1.62 o 
  11   1   5        2.93        3.21      1.62 o 
  12   1   5        8.17       12.64      3.10 o 
 -11   2   5        0.03       -2.44      2.44 o 
 -10   2   5       20.87       20.70      2.07 o 
  -9   2   5        2.04        2.08      1.70 o 
  -8   2   5       47.88       46.59      2.43 o 
  -7   2   5        2.37        3.05      1.15 o 
  -6   2   5        1.18        0.11      1.43 o 
  -5   2   5       97.85      102.40      1.30 o 
  -4   2   5       98.68       84.42      1.02 o 
  -3   2   5      471.12      384.08      1.66 o 
  -2   2   5       18.28       11.00      0.49 o 
  -1   2   5      373.95      299.47      1.24 o 
   0   2   5        1.95        1.27      0.30 o 
   1   2   5      313.26      294.85      1.03 o 
   2   2   5        9.13        8.74      0.37 o 
   3   2   5     1951.56     1768.30      2.77 o 
   4   2   5      342.24      306.01      1.48 o 
   5   2   5      207.32      194.04      1.58 o 
   6   2   5      268.13      296.74      2.09 o 
   7   2   5      222.39      218.36      1.98 o 
   8   2   5      155.94      183.75      2.62 o 
   9   2   5       44.86       43.03      1.64 o 
  10   2   5       42.30       42.66      2.04 o 
  11   2   5        6.05        6.37      2.22 o 
  12   2   5        0.48        0.24      1.81 o 
 -10   3   5        2.88        4.88      1.60 o 
  -9   3   5       14.54       12.79      1.90 o 
  -8   3   5       21.32       26.77      2.05 o 
  -7   3   5       55.02       60.38      1.92 o 
  -6   3   5        0.04        0.27      0.95 o 
  -5   3   5       56.98       63.53      1.13 o 
  -4   3   5      132.09      118.29      1.43 o 
  -3   3   5        8.80        4.39      0.56 o 
  -2   3   5       59.96       49.22      0.89 o 
  -1   3   5       60.94       19.13      0.46 o 
   0   3   5        1.15        1.93      0.35 o 
   1   3   5      565.34      630.13      1.69 o 
   2   3   5     1720.26     1787.17      2.85 o 
   3   3   5      217.13      296.17      1.23 o 
   4   3   5       28.30       42.13      0.59 o 
   5   3   5       26.64       23.25      0.65 o 
   6   3   5      202.24      184.27      1.42 o 
   7   3   5      134.43      149.17      1.74 o 
   8   3   5       85.27       82.24      1.68 o 
   9   3   5       22.18       25.52      1.26 o 
  10   3   5        0.36        1.04      1.44 o 
  11   3   5        4.37        5.51      1.78 o 
  12   3   5       13.83       17.87      2.55 o 
 -10   4   5        0.36       -1.42      2.77 o 
  -9   4   5        0.89        1.10      1.63 o 
  -8   4   5        4.78        5.44      1.69 o 
  -7   4   5        1.73        1.01      1.17 o 
  -6   4   5       61.88       63.76      1.80 o 
  -5   4   5        0.23        0.21      0.84 o 
  -4   4   5      230.72      248.12      1.94 o 
  -3   4   5      119.37      125.13      1.23 o 
  -2   4   5      869.85      848.80      2.58 o 
  -1   4   5     1366.65     1331.40      3.50 o 
   0   4   5      160.83      160.72      1.08 o 
   1   4   5     1720.57     1644.31      3.01 o 
   2   4   5       13.71       15.85      0.48 o 
   3   4   5     1159.92     1003.25      2.61 o 
   4   4   5        4.44        7.88      0.52 o 
   5   4   5      937.03      875.38      2.54 o 
   6   4   5      716.22      711.85      2.98 o 
   7   4   5      388.68      437.34      3.09 o 
   8   4   5      166.73      192.73      2.61 o 
   9   4   5       54.77       57.30      1.78 o 
  10   4   5       23.72       30.10      1.56 o 
  11   4   5        0.16       -0.15      2.53 o 
  12   4   5        8.23        8.07      1.94 o 
  -9   5   5        2.07        1.79      1.91 o 
  -8   5   5       15.73       21.24      1.79 o 
  -7   5   5        6.15        5.90      1.21 o 
  -6   5   5       12.45       14.55      1.30 o 
  -5   5   5      123.92      145.99      2.32 o 
  -4   5   5        0.47        0.81      0.47 o 
  -3   5   5      321.15      350.81      2.80 o 
  -2   5   5       10.39       10.64      0.66 o 
  -1   5   5       48.37       45.93      0.99 o 
   0   5   5      521.87      518.45      2.34 o 
   1   5   5      801.58      869.87      2.88 o 
   2   5   5      512.47      541.26      2.07 o 
   3   5   5      273.56      316.34      1.39 o 
   4   5   5      107.14      130.43      1.08 o 
   5   5   5        0.98        0.55      0.39 o 
   6   5   5       85.28       86.40      1.49 o 
   7   5   5        9.00        7.52      0.68 o 
   8   5   5       53.90       58.10      1.69 o 
   9   5   5       21.88       18.29      1.32 o 
  10   5   5       10.10       11.20      1.53 o 
  11   5   5       77.63       84.39      3.07 o 
  12   5   5        1.83        2.22      1.80 o 
  -9   6   5        3.99        4.94      3.21 o 
  -8   6   5        4.61        3.51      1.55 o 
  -7   6   5        0.02        0.19      1.36 o 
  -6   6   5        2.37        1.02      1.02 o 
  -5   6   5        2.41        2.66      1.05 o 
  -4   6   5       27.65       28.87      1.34 o 
  -3   6   5        0.22        0.83      0.47 o 
  -2   6   5      340.82      386.47      2.66 o 
  -1   6   5       19.16       20.60      0.89 o 
   0   6   5      919.98     1055.59      3.44 o 
   1   6   5      553.08      597.99      3.00 o 
   2   6   5      284.74      289.64      1.76 o 
   3   6   5     1920.97     1921.74      4.19 o 
   4   6   5        1.90        3.31      0.51 o 
   5   6   5     2633.03     2538.18      5.12 o 
   6   6   5        0.17        0.42      0.56 o 
   7   6   5      584.74      578.55      4.06 o 
   8   6   5       13.59        7.76      1.17 o 
   9   6   5       84.41       89.68      2.05 o 
  10   6   5       15.07       16.05      1.65 o 
  11   6   5       34.48       34.64      1.96 o 
  12   6   5       15.75       17.53      2.11 o 
  -8   7   5        8.96       12.88      1.82 o 
  -7   7   5        0.78        0.91      0.81 o 
  -6   7   5       24.15       26.26      1.44 o 
  -5   7   5       14.14       19.87      1.34 o 
  -4   7   5       29.87       31.58      1.41 o 
  -3   7   5       98.15      114.31      1.77 o 
  -2   7   5        3.03        4.42      0.91 o 
  -1   7   5      346.86      380.25      2.71 o 
   0   7   5       26.01       36.05      1.10 o 
   1   7   5      133.36      148.06      1.62 o 
   2   7   5       32.91       23.09      1.01 o 
   3   7   5       88.48      110.26      1.53 o 
   4   7   5       74.16       79.39      1.13 o 
   5   7   5        4.07        6.53      0.82 o 
   6   7   5       18.41       19.94      0.82 o 
   7   7   5        7.63        4.38      1.21 o 
   8   7   5        0.07       -0.38      0.91 o 
   9   7   5        1.93       -0.12      2.07 o 
  10   7   5       28.93       28.88      1.95 o 
  11   7   5        0.84       -0.28      1.29 o 
  12   7   5       13.80       13.71      2.20 o 
  -8   8   5        0.36        1.26      3.49 o 
  -7   8   5        0.88        0.67      0.84 o 
  -6   8   5        0.38       -0.64      0.69 o 
  -5   8   5        2.82        3.38      1.14 o 
  -4   8   5        1.59        1.59      1.08 o 
  -3   8   5        5.76        4.04      0.96 o 
  -2   8   5        7.39        8.03      1.09 o 
  -1   8   5       10.04        8.25      1.03 o 
   0   8   5       12.96       12.19      0.87 o 
   1   8   5       37.96       47.49      1.33 o 
   2   8   5      180.14      225.61      2.65 o 
   3   8   5       12.68       12.19      0.95 o 
   4   8   5      748.96      803.97      3.29 o 
   5   8   5      206.63      206.09      2.07 o 
   6   8   5      105.37      108.25      1.69 o 
   7   8   5      314.88      282.05      2.75 o 
   8   8   5        2.73        2.19      1.46 o 
   9   8   5       91.64       86.80      2.58 o 
  10   8   5        4.66        3.82      1.54 o 
  11   8   5       32.82       35.09      2.09 o 
  12   8   5        2.86        3.95      2.11 o 
  -7   9   5        3.57        2.72      1.80 o 
  -6   9   5        9.35        9.72      1.51 o 
  -5   9   5        4.22        5.07      1.31 o 
  -4   9   5       40.10       40.92      1.79 o 
  -3   9   5        0.04        0.92      0.64 o 
  -2   9   5       81.80       79.52      1.79 o 
  -1   9   5        1.70        1.67      1.00 o 
   0   9   5       24.96       25.07      1.16 o 
   1   9   5        9.70        9.40      1.07 o 
   2   9   5        1.86        0.40      0.83 o 
   3   9   5       24.29       20.14      1.25 o 
   4   9   5       33.43       34.29      1.42 o 
   5   9   5        1.26        1.92      1.02 o 
   6   9   5        6.05        4.54      1.04 o 
   7   9   5        0.02       -0.16      1.19 o 
   8   9   5        0.01       -0.31      1.33 o 
   9   9   5        1.78        3.35      1.42 o 
  10   9   5        3.85        5.88      1.60 o 
  11   9   5        2.98        2.73      1.65 o 
  12   9   5        2.56        3.69      1.72 o 
  -6  10   5        0.19       -0.04      3.50 o 
  -5  10   5        0.82        0.05      2.94 o 
  -4  10   5        1.69        2.85      1.26 o 
  -3  10   5        9.30       10.64      1.46 o 
  -2  10   5        2.39        1.93      1.09 o 
  -1  10   5       40.30       39.79      1.53 o 
   0  10   5        6.33        4.75      1.13 o 
   1  10   5       37.21       38.17      1.33 o 
   2  10   5        0.07       -0.61      0.68 o 
   3  10   5      164.25      196.61      2.65 o 
   4  10   5        6.75        6.51      1.21 o 
   5  10   5       68.01       74.23      1.89 o 
   6  10   5      108.07      109.31      2.18 o 
   7  10   5        0.02        0.05      2.39 o 
   8  10   5       47.06       49.24      1.91 o 
   9  10   5       18.82       16.32      1.84 o 
  10  10   5       10.92       14.93      1.83 o 
  11  10   5       15.51       13.17      1.83 o 
  12  10   5        2.20        4.07      1.80 o 
  -5  11   5        9.79        1.23      1.95 o 
  -4  11   5        1.79        0.85      0.70 o 
  -3  11   5       12.44       13.16      1.51 o 
  -2  11   5       13.87       12.32      1.49 o 
  -1  11   5        7.09        8.99      1.21 o 
   0  11   5       59.96       62.19      1.85 o 
   1  11   5        8.83        8.93      1.28 o 
   2  11   5       41.06       41.36      1.46 o 
   3  11   5        1.32        2.08      1.01 o 
   4  11   5        5.01        5.13      1.28 o 
   5  11   5        3.64        3.38      1.11 o 
   6  11   5        0.03        0.39      1.01 o 
   7  11   5        1.58       -0.01     11.14 o 
   8  11   5        0.34        0.29      1.28 o 
   9  11   5        0.23        1.16      1.58 o 
  10  11   5        0.37       -1.57      1.57 o 
  11  11   5        1.14       -0.33      1.63 o 
  -4  12   5        0.85       -1.48      3.00 o 
  -3  12   5        0.01        0.81      0.74 o 
  -2  12   5        6.88        8.56      1.56 o 
  -1  12   5        4.33        5.36      1.47 o 
   0  12   5        2.62        2.30      1.20 o 
   1  12   5       21.41       23.40      1.53 o 
   2  12   5        0.03       -0.15      1.47 o 
   3  12   5       20.22       20.90      1.31 o 
   4  12   5        0.63       -0.12      1.47 o 
   5  12   5       38.64       38.86      1.75 o 
   6  12   5        3.82        4.46      1.36 o 
   7  12   5       21.12       21.18      1.42 o 
   8  12   5       26.49       29.83      1.80 o 
   9  12   5        9.88       12.13      1.90 o 
  10  12   5       29.03       33.78      2.99 o 
  11  12   5        1.17        2.79      2.84 o 
  -2  13   5        3.21       -1.63      2.75 o 
  -1  13   5        9.90        7.51      1.51 o 
   0  13   5        2.65        2.59      1.36 o 
   1  13   5       10.34        9.89      1.38 o 
   2  13   5       17.13       20.04      1.51 o 
   3  13   5        2.64        2.04      1.35 o 
   4  13   5       22.40       22.16      1.67 o 
   5  13   5        0.11       -1.29      1.38 o 
   6  13   5        2.27        2.57      1.27 o 
   7  13   5        1.38        0.09      2.01 o 
   8  13   5        2.68        3.01      1.56 o 
   9  13   5        2.27        1.29      1.77 o 
   0  14   5        0.81        2.73      2.41 o 
   1  14   5        0.83        1.08      2.29 o 
   2  14   5        3.78        4.82      1.39 o 
   3  14   5        2.10        2.90      1.34 o 
   4  14   5        1.68        1.40      1.50 o 
   5  14   5        7.70        8.04      1.50 o 
   6  14   5        0.21       -0.62      1.00 o 
   7  14   5       16.38        3.68      2.19 o 
   8  14   5        0.04       -0.86      1.60 o 
   3  15   5        3.30        0.04      8.15 o 
  -3 -11   6        2.28        4.82      2.88 o 
  -2 -11   6        7.00        2.62      1.94 o 
  -1 -11   6        0.08        0.98      1.36 o 
  -6 -10   6        6.90        6.22      2.14 o 
  -5 -10   6        6.41        6.73      1.74 o 
  -4 -10   6       10.49       12.00      1.77 o 
  -3 -10   6        3.37        3.30      1.35 o 
  -2 -10   6        5.21        8.38      1.48 o 
  -1 -10   6        0.41        1.14      1.36 o 
   0 -10   6        3.25        5.39      1.48 o 
   1 -10   6        0.56       -0.10      2.53 o 
   2 -10   6        0.07        0.76      1.64 o 
  -8  -9   6        1.35        7.08      2.22 o 
  -7  -9   6       13.49       12.36      2.12 o 
  -6  -9   6        0.90        4.50      1.57 o 
  -5  -9   6       23.76       29.44      1.90 o 
  -4  -9   6        0.02        1.27      1.06 o 
  -3  -9   6       27.55       34.34      1.63 o 
  -2  -9   6        1.21        0.00     12.25 o 
  -1  -9   6        4.42        7.08      1.34 o 
   0  -9   6        6.27        7.28      1.43 o 
   1  -9   6        1.77        2.92      1.32 o 
   2  -9   6        0.67        0.13      1.97 o 
   3  -9   6        0.16       -1.35      1.70 o 
   4  -9   6        0.74       -0.37      3.03 o 
  -9  -8   6        4.97        6.73      1.91 o 
  -8  -8   6        0.00        0.48      1.60 o 
  -7  -8   6        4.34        3.11      1.66 o 
  -6  -8   6        2.65        1.95      1.64 o 
  -5  -8   6        7.57        8.26      1.30 o 
  -4  -8   6        1.95        1.61      1.00 o 
  -3  -8   6        2.78        5.58      1.06 o 
  -2  -8   6        0.80        1.01      1.14 o 
  -1  -8   6        5.59        9.90      1.37 o 
   0  -8   6        0.11        0.25      1.09 o 
   1  -8   6        0.29        1.47      1.32 o 
   2  -8   6        1.52        1.71      1.30 o 
   3  -8   6        3.01        2.31      1.30 o 
   4  -8   6        6.98        7.75      1.47 o 
 -10  -7   6        0.07        1.45      2.23 o 
  -9  -7   6        0.33        1.91      1.69 o 
  -8  -7   6        6.97       10.45      2.68 o 
  -7  -7   6        0.14        0.45      1.62 o 
  -6  -7   6       19.33       32.08      1.76 o 
  -5  -7   6        1.74        1.10      1.03 o 
  -4  -7   6       49.82       59.34      2.06 o 
  -3  -7   6        7.42        4.55      1.00 o 
  -2  -7   6        9.52       12.50      1.28 o 
  -1  -7   6       25.99       23.70      1.43 o 
   0  -7   6        0.23        0.26      1.14 o 
   1  -7   6        0.81        0.68      0.63 o 
   2  -7   6       10.10        9.46      1.43 o 
   3  -7   6        0.23       -0.06      2.66 o 
   4  -7   6       21.50       19.32      1.52 o 
   5  -7   6        3.87        2.29      1.35 o 
   6  -7   6        2.38        1.04      3.41 o 
 -10  -6   6        0.71        0.61      1.01 o 
  -9  -6   6        1.02        0.53      1.09 o 
  -8  -6   6        5.08        4.28      1.93 o 
  -7  -6   6        2.72        1.90      1.51 o 
  -6  -6   6        7.58        7.42      1.27 o 
  -5  -6   6        1.38        1.71      1.16 o 
  -4  -6   6        9.65        7.62      1.09 o 
  -3  -6   6       21.90       29.87      1.35 o 
  -2  -6   6        6.14        4.59      1.01 o 
  -1  -6   6        0.34       -0.09      1.73 o 
   0  -6   6        4.11        4.20      1.15 o 
   1  -6   6        0.01       -0.88      0.88 o 
   2  -6   6        1.71        2.71      1.03 o 
   3  -6   6       38.35       51.41      1.96 o 
   4  -6   6       16.90       20.75      1.51 o 
   5  -6   6       26.53       33.14      1.75 o 
   6  -6   6        4.84        5.86      1.58 o 
 -11  -5   6        4.70        4.20      2.08 o 
 -10  -5   6        0.04       -0.04      3.84 o 
  -9  -5   6       16.08       17.06      1.94 o 
  -8  -5   6        0.11        0.35      1.04 o 
  -7  -5   6       16.91       23.45      1.48 o 
  -6  -5   6       29.42       32.19      1.58 o 
  -5  -5   6       99.99      120.19      2.35 o 
  -4  -5   6      136.84      138.22      2.71 o 
  -3  -5   6       79.32       86.55      2.01 o 
  -2  -5   6      307.66      275.23      2.69 o 
  -1  -5   6       48.83       53.32      1.34 o 
   0  -5   6      118.49      131.60      2.13 o 
   1  -5   6       16.60       14.17      1.06 o 
   2  -5   6       13.62       14.50      1.17 o 
   3  -5   6      121.78      129.92      2.50 o 
   4  -5   6        2.02        2.89      1.24 o 
   5  -5   6        8.12        5.25      1.31 o 
   6  -5   6        0.16        0.36      1.23 o 
   7  -5   6        2.75        2.90      1.48 o 
 -11  -4   6        2.26        1.49      2.15 o 
 -10  -4   6       13.60       13.67      2.00 o 
  -9  -4   6        0.86        0.84      0.84 o 
  -8  -4   6       37.17       30.96      1.79 o 
  -7  -4   6        5.04        4.13      1.10 o 
  -6  -4   6        9.19        7.03      1.29 o 
  -5  -4   6       43.86       38.37      1.63 o 
  -4  -4   6       14.57       16.06      1.19 o 
  -3  -4   6       45.08       36.52      1.25 o 
  -2  -4   6        4.04        1.10      0.75 o 
  -1  -4   6      144.60      150.83      1.87 o 
   0  -4   6      128.29      130.59      2.14 o 
   1  -4   6      135.04      145.17      1.93 o 
   2  -4   6       45.58       47.94      1.36 o 
   3  -4   6       54.35       57.70      1.52 o 
   4  -4   6        8.66        8.97      1.08 o 
   5  -4   6       20.04       26.10      1.47 o 
   6  -4   6        7.61        8.35      1.51 o 
   7  -4   6        2.40        3.88      1.59 o 
   8  -4   6       26.20       27.09      1.90 o 
 -11  -3   6        3.39        3.27      1.75 o 
 -10  -3   6        3.54        6.68      1.69 o 
  -9  -3   6        5.08        4.06      1.67 o 
  -8  -3   6        3.33        2.71      1.31 o 
  -7  -3   6       54.58       55.99      1.74 o 
  -6  -3   6       19.23       17.70      1.37 o 
  -5  -3   6      184.32      207.26      2.68 o 
  -4  -3   6      151.31      140.00      1.74 o 
  -3  -3   6      445.99      424.57      2.72 o 
  -2  -3   6      222.38      232.06      1.93 o 
  -1  -3   6      142.53      140.93      1.70 o 
   0  -3   6      655.95      648.84      3.55 o 
   1  -3   6       35.10       34.58      1.15 o 
   2  -3   6     1265.26     1293.96      4.36 o 
   3  -3   6        3.47        4.18      0.79 o 
   4  -3   6      286.95      315.99      3.11 o 
   5  -3   6       57.38       60.90      1.76 o 
   6  -3   6        1.13       -0.01      5.33 o 
   7  -3   6        5.57        4.56      1.20 o 
   8  -3   6        0.52       -0.49      1.06 o 
   9  -3   6        0.28       -0.45      1.34 o 
 -11  -2   6        9.65        7.75      2.46 o 
 -10  -2   6        6.72        4.37      1.43 o 
  -9  -2   6       18.62       20.99      2.00 o 
  -8  -2   6       21.00       20.04      1.78 o 
  -7  -2   6        3.36        1.79      1.34 o 
  -6  -2   6       92.38      103.70      2.00 o 
  -5  -2   6       14.15       17.55      1.14 o 
  -4  -2   6      294.64      312.17      2.55 o 
  -3  -2   6       64.50       59.32      1.06 o 
  -2  -2   6        4.97        5.90      0.58 o 
  -1  -2   6       34.00       28.29      0.58 o 
   0  -2   6       48.50       46.90      0.92 o 
   1  -2   6      305.59      316.35      1.98 o 
   2  -2   6        2.55        1.68      0.62 o 
   3  -2   6      121.42      116.69      1.65 o 
   4  -2   6       47.64       51.12      1.27 o 
   5  -2   6       28.14       22.44      1.26 o 
   6  -2   6       36.90       41.55      1.56 o 
   7  -2   6       22.01       22.47      1.41 o 
   8  -2   6       15.31       14.31      1.26 o 
   9  -2   6        2.94        2.77      2.01 o 
  10  -2   6       11.93       11.29      2.46 o 
 -11  -1   6        0.52        0.50      1.48 o 
 -10  -1   6        1.26        0.48      1.06 o 
  -9  -1   6        0.08       -0.68      1.00 o 
  -8  -1   6       20.45       18.40      1.35 o 
  -7  -1   6        0.90        0.71      0.74 o 
  -6  -1   6       17.08       14.64      1.29 o 
  -5  -1   6      222.83      231.67      2.92 o 
  -4  -1   6        9.17        6.99      0.92 o 
  -3  -1   6      270.10      294.99      2.04 o 
  -2  -1   6      142.99      157.73      1.73 o 
  -1  -1   6       22.86       24.97      0.62 o 
   0  -1   6      323.18      357.62      2.00 o 
   1  -1   6      278.10      277.87      1.81 o 
   2  -1   6      558.22      537.94      2.56 o 
   3  -1   6       95.85       76.22      1.12 o 
   4  -1   6      748.16      766.62      3.12 o 
   5  -1   6       32.43       43.45      1.04 o 
   6  -1   6      107.39      105.20      1.90 o 
   7  -1   6       55.76       65.38      1.57 o 
   8  -1   6        9.03        7.39      1.40 o 
   9  -1   6        5.79        2.76      1.45 o 
  10  -1   6        1.92        2.32      1.59 o 
 -10   0   6        7.91        9.81      1.90 o 
  -9   0   6       34.68       36.67      2.30 o 
  -8   0   6        1.46        0.84      0.63 o 
  -7   0   6       35.93       38.52      1.51 o 
  -6   0   6        0.08        0.20      1.17 o 
  -5   0   6       32.99       41.21      1.28 o 
  -4   0   6        0.99        0.65      0.53 o 
  -3   0   6        1.98        3.15      0.71 o 
  -2   0   6      258.17      302.58      1.78 o 
  -1   0   6       43.43       33.76      0.62 o 
   0   0   6        1.17        1.39      0.40 o 
   1   0   6      402.82      373.87      2.05 o 
   2   0   6      196.50      195.81      1.20 o 
   3   0   6       15.07       14.71      0.73 o 
   4   0   6       94.02       85.81      1.31 o 
   5   0   6      165.64      189.78      1.92 o 
   6   0   6        0.43        1.19      1.09 o 
   7   0   6       32.36       33.39      1.42 o 
   8   0   6       12.50       10.83      1.19 o 
   9   0   6       13.93       11.12      1.48 o 
  10   0   6        6.16        2.17      1.50 o 
  11   0   6        1.31        1.26      1.92 o 
 -10   1   6        2.66        3.55      1.68 o 
  -9   1   6        4.01        4.48      1.69 o 
  -8   1   6        0.71        0.64      0.66 o 
  -7   1   6        2.37        1.37      1.00 o 
  -6   1   6       85.95       85.68      1.89 o 
  -5   1   6        1.06        0.02      4.05 o 
  -4   1   6      673.55      712.78      4.53 o 
  -3   1   6       38.76       39.26      0.88 o 
  -2   1   6      243.82      230.34      1.41 o 
  -1   1   6        2.60        1.13      0.36 o 
   0   1   6       25.54       24.65      0.47 o 
   1   1   6       21.94       25.58      0.48 o 
   2   1   6       31.67       32.52      0.57 o 
   3   1   6      629.95      516.97      2.24 o 
   4   1   6      183.89      184.77      1.60 o 
   5   1   6       45.23       34.71      1.40 o 
   6   1   6      232.35      268.70      3.03 o 
   7   1   6       10.66       12.00      1.21 o 
   8   1   6       11.90       10.97      1.31 o 
   9   1   6        0.01       -0.70      0.84 o 
  10   1   6        1.39        0.07      2.66 o 
  11   1   6        0.05       -1.63      1.63 o 
 -10   2   6       58.25       53.80      3.30 o 
  -9   2   6       16.76       13.15      2.07 o 
  -8   2   6       76.42       82.60      2.91 o 
  -7   2   6       52.32       51.79      2.34 o 
  -6   2   6        1.41        0.41      0.88 o 
  -5   2   6       85.64       96.15      1.44 o 
  -4   2   6        5.47        5.07      0.63 o 
  -3   2   6      208.77      226.29      1.86 o 
  -2   2   6      401.59      382.63      1.96 o 
  -1   2   6       30.18       33.05      0.61 o 
   0   2   6        1.51        2.73      0.42 o 
   1   2   6       22.52       22.71      0.40 o 
   2   2   6       62.60       61.14      0.65 o 
   3   2   6        6.80        6.38      0.39 o 
   4   2   6      116.82      112.83      1.03 o 
   5   2   6       14.65       15.64      0.87 o 
   6   2   6       38.20       41.11      0.99 o 
   7   2   6       73.67       84.09      1.66 o 
   8   2   6        0.55        0.64      0.77 o 
   9   2   6       26.54       26.16      1.70 o 
  10   2   6        0.00        0.30      1.75 o 
  11   2   6       30.50       37.89      3.06 o 
  12   2   6        0.25       -2.13      2.13 o 
 -10   3   6        0.02       -0.01     12.81 o 
  -9   3   6        8.84        9.49      1.71 o 
  -8   3   6        9.57        7.70      1.81 o 
  -7   3   6        0.95        0.80      0.93 o 
  -6   3   6        6.93        4.98      1.00 o 
  -5   3   6       83.01       82.05      1.55 o 
  -4   3   6      124.26      118.95      1.52 o 
  -3   3   6      151.28      152.86      1.47 o 
  -2   3   6      498.77      448.22      2.18 o 
  -1   3   6        3.56        2.50      0.47 o 
   0   3   6       14.13        3.80      0.40 o 
   1   3   6       88.08       63.92      0.70 o 
   2   3   6      187.49      126.16      0.82 o 
   3   3   6      363.65      307.85      1.57 o 
   4   3   6      136.11       90.56      0.80 o 
   5   3   6      965.86      922.66      2.89 o 
   6   3   6        0.55        0.04      1.53 o 
   7   3   6       87.96      105.14      1.64 o 
   8   3   6        8.37        7.39      1.16 o 
   9   3   6        0.20       -0.02      4.56 o 
  10   3   6        1.53        2.27      1.83 o 
  11   3   6        2.81        3.93      1.78 o 
  12   3   6        1.13        0.86      1.25 o 
  -9   4   6        2.98        6.08      1.81 o 
  -8   4   6       35.18       38.11      2.35 o 
  -7   4   6       46.43       54.95      2.31 o 
  -6   4   6       72.13       82.08      2.10 o 
  -5   4   6      376.00      418.31      3.95 o 
  -4   4   6      125.99      131.01      1.62 o 
  -3   4   6      186.47      184.80      1.96 o 
  -2   4   6        7.55        5.09      0.60 o 
  -1   4   6       92.48       86.93      1.08 o 
   0   4   6       41.30       23.83      0.64 o 
   1   4   6       89.43       91.43      0.80 o 
   2   4   6        1.89        2.96      0.41 o 
   3   4   6       46.55       47.62      0.68 o 
   4   4   6        0.02        1.73      0.42 o 
   5   4   6       85.17       67.69      0.93 o 
   6   4   6       32.53       29.33      0.78 o 
   7   4   6      129.30      116.24      1.65 o 
   8   4   6        0.38        1.07      0.92 o 
   9   4   6       53.84       46.60      1.69 o 
  10   4   6       18.37       24.01      1.78 o 
  11   4   6        8.05        6.62      1.93 o 
  12   4   6        8.72       13.17      2.36 o 
  -9   5   6        1.32        1.93      1.68 o 
  -8   5   6        0.56        1.97      1.67 o 
  -7   5   6        3.44        1.83      1.54 o 
  -6   5   6        5.56        6.35      1.23 o 
  -5   5   6        0.19        0.31      1.08 o 
  -4   5   6        3.73        1.78      0.83 o 
  -3   5   6       26.12       28.24      1.06 o 
  -2   5   6       70.94       63.02      1.21 o 
  -1   5   6       38.11       38.73      0.84 o 
   0   5   6      238.77      178.43      1.37 o 
   1   5   6        4.12       10.64      0.58 o 
   2   5   6      172.19      128.53      1.16 o 
   3   5   6      112.80      142.07      1.11 o 
   4   5   6     1108.80     1045.26      2.92 o 
   5   5   6       32.60       33.76      0.79 o 
   6   5   6      262.73      291.15      2.57 o 
   7   5   6       61.93       63.82      1.33 o 
   8   5   6        5.43        2.06      0.92 o 
   9   5   6       84.11       91.97      2.46 o 
  10   5   6       14.01       14.80      1.67 o 
  11   5   6       26.14       31.16      2.48 o 
  12   5   6        1.62        1.62      2.20 o 
  -8   6   6        7.67        8.20      1.70 o 
  -7   6   6        6.93       10.44      1.72 o 
  -6   6   6       64.77       73.21      2.06 o 
  -5   6   6        0.10        0.28      0.92 o 
  -4   6   6       80.76       95.57      1.91 o 
  -3   6   6       68.03       68.87      1.59 o 
  -2   6   6      204.45      239.51      2.19 o 
  -1   6   6        5.58        4.94      0.67 o 
   0   6   6       36.48       32.93      0.85 o 
   1   6   6       21.79       18.57      0.84 o 
   2   6   6      232.20      242.90      1.72 o 
   3   6   6       37.71       43.95      0.85 o 
   4   6   6       37.84       40.50      0.80 o 
   5   6   6        7.02        4.12      0.74 o 
   6   6   6      120.59      110.39      1.48 o 
   7   6   6        0.12       -0.25      0.91 o 
   8   6   6       62.46       58.19      2.05 o 
   9   6   6        5.34        7.80      1.54 o 
  10   6   6        0.97        3.08      1.46 o 
  11   6   6        0.66        4.12      1.67 o 
  12   6   6        0.89        1.55      1.95 o 
  -8   7   6        7.53        8.90      2.45 o 
  -7   7   6        0.00        0.24      1.49 o 
  -6   7   6        8.03        8.36      1.28 o 
  -5   7   6        3.43        2.54      1.16 o 
  -4   7   6        2.76        1.14      1.04 o 
  -3   7   6        4.64        3.76      1.02 o 
  -2   7   6        0.03       -0.33      0.77 o 
  -1   7   6       66.84       76.40      1.43 o 
   0   7   6       25.29       33.83      1.11 o 
   1   7   6      281.52      295.24      2.20 o 
   2   7   6      256.18      278.59      2.10 o 
   3   7   6      585.33      592.31      3.38 o 
   4   7   6       56.38       65.27      1.23 o 
   5   7   6      126.95      131.47      1.69 o 
   6   7   6       19.85       22.96      1.07 o 
   7   7   6        0.08        0.62      0.72 o 
   8   7   6       63.18       72.90      2.25 o 
   9   7   6       14.82       15.65      1.62 o 
  10   7   6       19.55       18.13      1.77 o 
  11   7   6       15.09       17.70      1.91 o 
  12   7   6        0.31        0.73      1.28 o 
  -7   8   6       15.26       18.76      2.01 o 
  -6   8   6        0.20        0.55      0.78 o 
  -5   8   6       18.09       21.27      1.37 o 
  -4   8   6       24.05       27.28      1.39 o 
  -3   8   6       47.90       52.32      1.61 o 
  -2   8   6        4.36        5.32      0.92 o 
  -1   8   6       78.60      101.94      1.86 o 
   0   8   6       15.80       21.05      1.04 o 
   1   8   6        0.35        0.97      0.41 o 
   2   8   6      106.00      116.05      1.62 o 
   3   8   6       47.03       42.74      1.34 o 
   4   8   6        0.55       -0.40      0.40 o 
   5   8   6       52.47       48.40      1.06 o 
   6   8   6       17.76       18.79      1.43 o 
   7   8   6      258.33      285.62      3.79 o 
   8   8   6       20.42       27.17      1.77 o 
   9   8   6       32.04       35.28      1.96 o 
  10   8   6        0.19        0.51      1.08 o 
  11   8   6       10.46       10.48      1.66 o 
  12   8   6        3.86        2.25      2.51 o 
  -6   9   6        3.41        3.50      1.27 o 
  -5   9   6        0.53        0.18      1.33 o 
  -4   9   6        2.32        3.30      1.27 o 
  -3   9   6        2.38        1.05      1.23 o 
  -2   9   6        0.13        1.44      0.98 o 
  -1   9   6       28.81       29.96      1.30 o 
   0   9   6       16.97       16.16      1.17 o 
   1   9   6      181.36      217.47      2.50 o 
   2   9   6      155.48      161.13      2.21 o 
   3   9   6      161.08      185.86      2.66 o 
   4   9   6        0.60        0.80      0.68 o 
   5   9   6       82.14       81.59      1.83 o 
   6   9   6       59.75       58.24      1.89 o 
   7   9   6       83.98       92.28      2.24 o 
   8   9   6       32.12       35.15      1.94 o 
   9   9   6       44.44       49.79      2.16 o 
  10   9   6       24.94       29.08      2.08 o 
  11   9   6        1.02        1.12      1.60 o 
  12   9   6        5.92        7.65      2.26 o 
  -6  10   6        3.75        0.01     38.47 o 
  -5  10   6       13.34       10.72      1.54 o 
  -4  10   6        2.66        4.09      1.39 o 
  -3  10   6        6.39        5.12      1.32 o 
  -2  10   6        2.58        2.94      1.14 o 
  -1  10   6        2.16        1.95      1.09 o 
   0  10   6       13.03       15.32      1.29 o 
   1  10   6       57.27       68.42      1.54 o 
   2  10   6       35.28       38.37      1.48 o 
   3  10   6       48.33       55.04      1.84 o 
   4  10   6       24.30       24.71      1.56 o 
   5  10   6        2.34        1.16      1.10 o 
   6  10   6        7.93        9.42      1.49 o 
   7  10   6        0.43       -0.45      0.94 o 
   8  10   6        2.70        3.26      1.38 o 
   9  10   6       14.50       14.61      1.74 o 
  10  10   6        2.09        2.14      1.70 o 
  11  10   6       25.67       26.20      2.00 o 
  12  10   6        0.01        2.01      3.05 o 
  -5  11   6        0.27       -1.07      1.97 o 
  -4  11   6        1.28        0.05      3.21 o 
  -3  11   6        0.27        0.44      1.00 o 
  -2  11   6        6.81        6.71      1.42 o 
  -1  11   6        2.60        3.09      1.21 o 
   0  11   6       21.14       21.65      1.41 o 
   1  11   6       21.78       26.01      1.49 o 
   2  11   6       23.72       22.80      1.45 o 
   3  11   6        3.61        3.26      1.12 o 
   4  11   6       11.36        8.86      1.40 o 
   5  11   6       89.64       94.48      2.64 o 
   6  11   6        0.01        0.24      1.46 o 
   7  11   6       73.32       74.17      2.04 o 
   8  11   6        4.43        3.03      1.36 o 
   9  11   6       37.02       44.90      2.36 o 
  10  11   6        8.91        6.75      1.72 o 
  11  11   6        7.02       10.74      2.15 o 
  -3  12   6        3.51        3.33      1.58 o 
  -2  12   6        1.79        1.91      1.47 o 
  -1  12   6       13.04       12.30      1.51 o 
   0  12   6        0.03        0.90      0.67 o 
   1  12   6        2.50        2.29      1.25 o 
   2  12   6        0.41        1.45      1.19 o 
   3  12   6        0.12       -0.46      0.96 o 
   4  12   6        0.36        0.42      0.86 o 
   5  12   6        0.56       -0.10      2.31 o 
   6  12   6        6.95        7.15      1.56 o 
   7  12   6        1.64        2.70      1.41 o 
   8  12   6        0.74       -0.38      1.09 o 
   9  12   6        0.27        0.88      0.96 o 
  10  12   6        1.49        0.71      1.06 o 
  11  12   6        1.62       -1.64      3.07 o 
  -2  13   6        1.15       -1.09      2.63 o 
  -1  13   6        5.80        7.32      1.57 o 
   0  13   6        1.06        0.15      1.75 o 
   1  13   6        6.88        6.57      1.33 o 
   2  13   6       11.23       12.72      1.51 o 
   3  13   6        4.64        2.98      1.36 o 
   4  13   6       33.44       37.27      1.82 o 
   5  13   6        1.26        1.19      1.52 o 
   6  13   6       23.74       21.87      1.82 o 
   7  13   6       12.06       12.82      1.60 o 
   8  13   6        9.63        9.10      1.71 o 
   9  13   6       11.80       19.18      2.92 o 
  10  13   6        0.13       -0.06      5.41 o 
   0  14   6        8.55        3.31      2.53 o 
   1  14   6        2.96        1.71      2.64 o 
   2  14   6        0.64       -0.49      1.00 o 
   3  14   6        0.14        0.48      1.03 o 
   4  14   6        1.25        2.12      1.47 o 
   5  14   6        0.51        0.47      1.10 o 
   6  14   6        0.71        0.19      2.07 o 
   7  14   6        0.14        1.09      1.70 o 
   8  14   6        2.43        0.68      1.19 o 
   3  15   6        4.33        1.79      2.11 o 
   4  15   6       11.17        1.12      2.77 o 
   5  15   6        3.43        1.11      2.49 o 
  -5 -10   7        9.10       10.48      3.70 o 
  -4 -10   7        1.94        7.00      2.99 o 
  -3 -10   7        5.39        2.85      1.33 o 
  -2 -10   7        0.16       -0.49      0.96 o 
  -1 -10   7        0.82        0.19      1.71 o 
   0 -10   7        1.22       -0.16      3.58 o 
  -6  -9   7        2.15        1.49      1.60 o 
  -5  -9   7        0.00        0.70      0.85 o 
  -4  -9   7        0.00        1.05      1.41 o 
  -3  -9   7        2.18        4.21      1.27 o 
  -2  -9   7        1.36        0.54      0.87 o 
  -1  -9   7        1.44        5.07      1.35 o 
   0  -9   7       10.92       11.24      1.55 o 
   1  -9   7        0.30       -0.19      1.58 o 
   2  -9   7        7.46        8.45      2.57 o 
   3  -9   7        0.04        0.77      1.82 o 
  -8  -8   7        0.05        0.06      4.47 o 
  -7  -8   7        2.65        7.29      1.85 o 
  -6  -8   7        4.03        5.48      1.79 o 
  -5  -8   7        0.41        1.78      1.30 o 
  -4  -8   7        4.35        4.09      1.15 o 
  -3  -8   7        5.78        5.64      1.24 o 
  -2  -8   7        0.55        1.67      1.27 o 
  -1  -8   7        6.30        5.98      1.31 o 
   0  -8   7        0.00        1.07      1.30 o 
   1  -8   7        3.26        4.54      1.31 o 
   2  -8   7        1.30        0.51      0.93 o 
   3  -8   7        4.03        4.74      1.46 o 
   4  -8   7        0.76        0.98      1.57 o 
  -9  -7   7        0.00       -1.68      3.04 o 
  -8  -7   7        1.58        1.04      1.90 o 
  -7  -7   7        0.90        1.15      2.25 o 
  -6  -7   7        2.35        2.40      1.64 o 
  -5  -7   7        1.02        2.52      1.23 o 
  -4  -7   7        2.12        1.59      1.05 o 
  -3  -7   7        1.24        1.07      1.05 o 
  -2  -7   7        0.90       -0.61      0.73 o 
  -1  -7   7       19.24       22.77      1.49 o 
   0  -7   7       15.37       15.21      1.42 o 
   1  -7   7       22.78       30.27      1.68 o 
   2  -7   7       21.97       25.77      1.69 o 
   3  -7   7        3.19        5.77      1.45 o 
   4  -7   7        9.18       10.21      1.52 o 
   5  -7   7        3.51        0.29      2.30 o 
 -10  -6   7        1.29        2.78      2.30 o 
  -9  -6   7       13.00       10.70      2.07 o 
  -8  -6   7        0.80        1.58      1.60 o 
  -7  -6   7       13.66       14.99      1.72 o 
  -6  -6   7        1.45        0.37      1.12 o 
  -5  -6   7        6.22        9.39      1.37 o 
  -4  -6   7       40.50       41.27      1.75 o 
  -3  -6   7        0.20       -0.10      1.52 o 
  -2  -6   7       13.62       10.67      1.15 o 
  -1  -6   7        5.57        3.02      1.12 o 
   0  -6   7        0.03       -0.36      0.90 o 
   1  -6   7        2.15        1.85      1.00 o 
   2  -6   7       30.18       33.33      1.73 o 
   3  -6   7        1.16        0.26      1.31 o 
   4  -6   7        4.18        6.34      1.30 o 
   5  -6   7        0.58        0.16      1.80 o 
   6  -6   7        4.30        3.84      2.44 o 
 -10  -5   7       11.84       11.13      2.04 o 
  -9  -5   7       12.00       11.17      2.02 o 
  -8  -5   7       27.62       25.71      2.17 o 
  -7  -5   7       12.87       13.64      1.39 o 
  -6  -5   7        7.29        5.07      1.14 o 
  -5  -5   7        6.38        5.08      1.32 o 
  -4  -5   7       18.04       10.89      1.14 o 
  -3  -5   7        5.00        5.65      1.10 o 
  -2  -5   7        1.34       -0.58      0.65 o 
  -1  -5   7        0.79       -0.46      0.84 o 
   0  -5   7        0.45        1.56      1.05 o 
   1  -5   7       11.50       12.09      1.19 o 
   2  -5   7        0.36        0.88      0.61 o 
   3  -5   7        7.01        8.16      1.37 o 
   4  -5   7       56.91       53.64      1.82 o 
   5  -5   7        3.44        6.13      1.39 o 
   6  -5   7       66.44       64.77      2.45 o 
   7  -5   7        0.66        2.25      2.09 o 
 -11  -4   7        0.77        0.58      2.24 o 
 -10  -4   7        6.51        7.75      1.92 o 
  -9  -4   7        0.13       -1.51      1.78 o 
  -8  -4   7        8.80        8.50      1.58 o 
  -7  -4   7       10.75        7.06      1.26 o 
  -6  -4   7        5.18        6.71      1.23 o 
  -5  -4   7      115.06      123.40      2.36 o 
  -4  -4   7        1.61        0.33      0.94 o 
  -3  -4   7       81.04       87.52      2.05 o 
  -2  -4   7       75.46       58.25      1.52 o 
  -1  -4   7        7.94        9.16      0.95 o 
   0  -4   7       82.13       68.95      1.83 o 
   1  -4   7        4.23        4.88      1.07 o 
   2  -4   7        1.55        1.70      0.91 o 
   3  -4   7        6.29        9.99      1.37 o 
   4  -4   7        0.75        1.43      1.17 o 
   5  -4   7        3.30        3.02      1.15 o 
   6  -4   7        2.92        2.65      1.38 o 
   7  -4   7        4.83        5.59      1.55 o 
   8  -4   7        4.63        4.91      2.28 o 
 -10  -3   7        0.47        0.38      1.13 o 
  -9  -3   7       19.59       17.93      2.04 o 
  -8  -3   7        2.34        1.53      1.31 o 
  -7  -3   7        1.34        0.84      0.58 o 
  -6  -3   7       15.16       13.22      1.31 o 
  -5  -3   7        1.33        0.13      1.53 o 
  -4  -3   7        0.01       -0.02      3.94 o 
  -3  -3   7       15.76       15.24      0.96 o 
  -2  -3   7        0.02        0.36      0.64 o 
  -1  -3   7       47.15       54.36      1.58 o 
   0  -3   7        0.05        0.00      9.33 o 
   1  -3   7       58.73       67.45      1.58 o 
   2  -3   7        2.42        1.48      0.82 o 
   3  -3   7        4.33        2.27      1.00 o 
   4  -3   7        0.29        0.11      1.54 o 
   5  -3   7       71.29       79.66      1.93 o 
   6  -3   7        0.21        0.33      1.08 o 
   7  -3   7       10.63       11.62      1.57 o 
   8  -3   7        8.78        9.91      1.66 o 
   9  -3   7        0.05       -1.37      2.10 o 
 -10  -2   7        3.05        3.77      1.38 o 
  -9  -2   7        3.52        5.43      1.36 o 
  -8  -2   7       19.74       17.27      1.34 o 
  -7  -2   7        2.13        0.31      0.94 o 
  -6  -2   7       91.42       92.47      2.03 o 
  -5  -2   7       32.67       31.30      1.45 o 
  -4  -2   7      201.56      228.89      2.41 o 
  -3  -2   7      206.30      211.81      2.65 o 
  -2  -2   7       44.44       44.75      0.82 o 
  -1  -2   7      319.32      320.81      2.28 o 
   0  -2   7       23.82       22.80      0.95 o 
   1  -2   7        0.88        0.75      0.41 o 
   2  -2   7       14.34       10.21      0.84 o 
   3  -2   7       21.93       21.42      1.00 o 
   4  -2   7       37.06       38.46      1.24 o 
   5  -2   7       12.03       10.53      1.00 o 
   6  -2   7        5.75        4.01      1.17 o 
   7  -2   7        1.47        1.13      1.36 o 
   8  -2   7        0.70        0.15      1.92 o 
   9  -2   7        0.06       -0.59      1.41 o 
 -10  -1   7        7.08       11.12      1.96 o 
  -9  -1   7       10.04        7.59      1.58 o 
  -8  -1   7        1.85        2.54      1.15 o 
  -7  -1   7       34.24       31.79      1.55 o 
  -6  -1   7        2.94        0.23      0.98 o 
  -5  -1   7       10.60       13.47      0.97 o 
  -4  -1   7        1.54        0.99      0.43 o 
  -3  -1   7       35.52       35.86      0.97 o 
  -2  -1   7       18.51       21.46      0.90 o 
  -1  -1   7       15.02       10.18      0.62 o 
   0  -1   7        4.49        9.44      0.71 o 
   1  -1   7        1.15        1.83      0.61 o 
   2  -1   7       98.67       89.96      1.08 o 
   3  -1   7        7.11        3.83      0.79 o 
   4  -1   7      196.60      192.34      2.11 o 
   5  -1   7       13.03        9.42      0.86 o 
   6  -1   7       27.19       20.83      1.15 o 
   7  -1   7        4.37        4.09      1.14 o 
   8  -1   7        3.79        2.87      1.44 o 
   9  -1   7       13.38       13.15      2.32 o 
  10  -1   7        0.05       -0.12      3.00 o 
 -10   0   7        0.00        0.23      1.87 o 
  -9   0   7        7.52        9.07      1.95 o 
  -8   0   7       13.72       10.49      1.25 o 
  -7   0   7        0.05       -0.57      0.70 o 
  -6   0   7      101.75      105.16      1.90 o 
  -5   0   7       12.39        9.62      1.03 o 
  -4   0   7      296.78      328.85      2.77 o 
  -3   0   7       23.03       31.64      1.04 o 
  -2   0   7      423.53      500.16      2.46 o 
  -1   0   7       32.18       15.54      0.55 o 
   0   0   7       79.02      124.50      1.23 o 
   1   0   7      114.19      135.30      1.30 o 
   2   0   7       35.86       42.69      0.83 o 
   3   0   7      425.80      422.16      2.77 o 
   4   0   7       37.34       40.57      1.01 o 
   5   0   7       41.11       42.53      1.07 o 
   6   0   7       14.75       16.60      1.03 o 
   7   0   7        6.77        4.80      1.13 o 
   8   0   7        0.25        0.33      0.88 o 
   9   0   7        0.03       -0.11      1.95 o 
  10   0   7        0.23       -0.13      3.01 o 
 -10   1   7        4.33        6.71      1.84 o 
  -9   1   7        0.00       -0.05      4.00 o 
  -8   1   7       12.85       13.94      1.54 o 
  -7   1   7        3.63        3.63      1.03 o 
  -6   1   7        0.46        0.40      0.87 o 
  -5   1   7       77.48       84.36      1.68 o 
  -4   1   7        1.41        0.94      0.43 o 
  -3   1   7       14.85       19.20      0.84 o 
  -2   1   7       19.11       29.33      0.82 o 
  -1   1   7       21.66       18.93      0.55 o 
   0   1   7       25.88       40.33      0.62 o 
   1   1   7        0.29        1.21      0.45 o 
   2   1   7       13.08       22.47      0.59 o 
   3   1   7      187.75      181.89      1.41 o 
   4   1   7       64.19       64.19      1.00 o 
   5   1   7        5.85        3.27      0.78 o 
   6   1   7      122.17      133.29      2.08 o 
   7   1   7        0.41       -0.24      1.16 o 
   8   1   7       49.28       53.09      1.91 o 
   9   1   7        5.24        3.99      1.20 o 
  10   1   7       16.83       11.82      1.59 o 
  11   1   7       13.23       14.32      2.65 o 
 -10   2   7        2.87        3.78      2.11 o 
  -9   2   7        1.14        1.50      1.85 o 
  -8   2   7        4.19        4.63      1.40 o 
  -7   2   7       20.31       18.81      1.88 o 
  -6   2   7        1.49        0.46      0.90 o 
  -5   2   7       29.17       21.91      1.44 o 
  -4   2   7      101.64      114.42      1.56 o 
  -3   2   7        6.11        2.69      0.84 o 
  -2   2   7        7.59       14.56      0.72 o 
  -1   2   7      134.01      144.61      1.52 o 
   0   2   7        1.39        1.61      0.39 o 
   1   2   7        0.31        0.53      0.27 o 
   2   2   7      234.96      245.49      1.32 o 
   3   2   7      146.46      131.41      1.01 o 
   4   2   7      293.64      275.67      2.43 o 
   5   2   7      213.80      235.19      2.70 o 
   6   2   7        1.60        1.02      1.11 o 
   7   2   7       13.21       13.84      1.19 o 
   8   2   7        9.20        9.04      1.26 o 
   9   2   7        2.56        1.24      1.37 o 
  10   2   7        0.58        1.97      2.00 o 
  11   2   7        0.08        0.41      1.83 o 
  -9   3   7        0.01        1.42      1.81 o 
  -8   3   7        3.26        4.70      1.71 o 
  -7   3   7        2.01        1.93      1.63 o 
  -6   3   7        9.75       10.32      1.49 o 
  -5   3   7        1.85        1.63      1.06 o 
  -4   3   7       25.58       29.20      1.13 o 
  -3   3   7       31.83       31.43      0.80 o 
  -2   3   7       23.31       18.48      0.71 o 
  -1   3   7      144.78      170.56      1.46 o 
   0   3   7        6.23        9.21      0.56 o 
   1   3   7      147.14      155.82      1.15 o 
   2   3   7      227.23      261.76      1.22 o 
   3   3   7        0.75        0.80      0.22 o 
   4   3   7        2.58        1.06      0.44 o 
   5   3   7      179.64      185.41      1.52 o 
   6   3   7       70.75       61.59      1.02 o 
   7   3   7       55.59       65.55      1.59 o 
   8   3   7       60.89       67.88      1.94 o 
   9   3   7       11.12       13.80      1.67 o 
  10   3   7       46.05       55.57      2.83 o 
  11   3   7        0.91        1.66      1.74 o 
  -9   4   7        0.81        0.05      3.70 o 
  -8   4   7       37.27       45.26      2.53 o 
  -7   4   7        0.00        0.14      2.20 o 
  -6   4   7       79.70       85.97      2.44 o 
  -5   4   7       21.07       22.60      1.41 o 
  -4   4   7       39.96       36.05      1.24 o 
  -3   4   7      205.01      223.33      2.21 o 
  -2   4   7       39.10       40.37      0.94 o 
  -1   4   7      304.93      272.81      2.02 o 
   0   4   7       29.10       29.54      0.85 o 
   1   4   7       11.18        5.24      0.46 o 
   2   4   7      169.94      142.82      0.95 o 
   3   4   7       74.50       52.18      0.81 o 
   4   4   7      278.52      268.34      1.58 o 
   5   4   7        4.21        1.91      0.73 o 
   6   4   7       49.87       47.13      0.94 o 
   7   4   7       11.67       11.87      0.88 o 
   8   4   7        2.10        3.61      1.17 o 
   9   4   7        0.96        0.20      1.29 o 
  10   4   7        0.00       -0.58      1.25 o 
  11   4   7        1.71        1.54      1.85 o 
  -9   5   7        5.65        6.59      3.43 o 
  -8   5   7        0.00        1.64      1.81 o 
  -7   5   7       10.86       13.69      1.69 o 
  -6   5   7       17.76       18.03      1.78 o 
  -5   5   7        2.58        3.47      1.13 o 
  -4   5   7        0.97        0.04      2.76 o 
  -3   5   7       13.14       16.66      0.95 o 
  -2   5   7       36.11       39.86      1.17 o 
  -1   5   7        4.19        2.13      0.75 o 
   0   5   7        0.55       -0.13      0.79 o 
   1   5   7      171.80      214.80      1.36 o 
   2   5   7       43.95       45.88      0.79 o 
   3   5   7        2.75       -0.04      1.41 o 
   4   5   7      111.95      115.53      1.18 o 
   5   5   7      279.91      264.37      2.12 o 
   6   5   7        4.86        4.00      0.79 o 
   7   5   7      282.19      298.77      2.83 o 
   8   5   7       10.37        7.86      1.10 o 
   9   5   7      128.42      145.90      3.06 o 
  10   5   7        2.98        2.97      1.48 o 
  11   5   7       31.91       39.85      2.80 o 
  12   5   7       22.16       25.16      3.69 o 
  -8   6   7        2.12        1.90      1.64 o 
  -7   6   7        0.10        0.32      1.37 o 
  -6   6   7       19.26       23.35      1.84 o 
  -5   6   7        6.97        8.31      1.24 o 
  -4   6   7      113.75      121.23      2.33 o 
  -3   6   7      144.08      163.94      2.20 o 
  -2   6   7      302.50      314.57      2.74 o 
  -1   6   7      562.11      603.95      2.77 o 
   0   6   7       74.04       73.06      1.14 o 
   1   6   7     1171.80     1237.10      3.92 o 
   2   6   7        6.45       10.81      0.71 o 
   3   6   7      505.91      526.55      2.38 o 
   4   6   7      216.42      234.26      1.78 o 
   5   6   7       55.93       58.59      1.11 o 
   6   6   7      189.81      208.89      2.02 o 
   7   6   7       34.84       35.97      1.38 o 
   8   6   7       23.23       26.32      1.67 o 
   9   6   7       14.70       12.04      1.50 o 
  10   6   7        1.73        2.98      1.46 o 
  11   6   7        4.58        3.72      1.76 o 
  12   6   7        0.00        3.66      2.98 o 
  -7   7   7        3.82        5.49      1.66 o 
  -6   7   7        0.21        2.29      1.60 o 
  -5   7   7        3.12        3.89      1.33 o 
  -4   7   7        0.69        0.48      0.77 o 
  -3   7   7       20.65       28.68      1.35 o 
  -2   7   7       16.35       16.59      1.17 o 
  -1   7   7       37.01       43.25      1.24 o 
   0   7   7       13.74       18.58      0.95 o 
   1   7   7        0.06        0.34      0.66 o 
   2   7   7        7.38        4.64      0.81 o 
   3   7   7       29.98       21.90      0.86 o 
   4   7   7      264.11      235.61      1.91 o 
   5   7   7       73.85       73.11      1.30 o 
   6   7   7      228.67      215.83      2.61 o 
   7   7   7       54.02       58.42      1.83 o 
   8   7   7       25.60       25.68      1.73 o 
   9   7   7       38.29       34.94      1.92 o 
  10   7   7        5.35        6.98      1.71 o 
  11   7   7       82.24       77.60      3.05 o 
  12   7   7        0.87       -0.35      2.75 o 
  -7   8   7        0.39       -0.32      1.64 o 
  -6   8   7        8.54        9.99      1.60 o 
  -5   8   7        0.15       -0.42      0.86 o 
  -4   8   7       41.59       41.22      1.57 o 
  -3   8   7        2.06        3.55      1.12 o 
  -2   8   7      137.45      138.92      1.97 o 
  -1   8   7       52.77       62.08      1.46 o 
   0   8   7      373.67      434.05      3.18 o 
   1   8   7       50.46       61.76      1.50 o 
   2   8   7      129.47      141.87      1.76 o 
   3   8   7      249.31      283.11      2.61 o 
   4   8   7       47.16       49.07      1.39 o 
   5   8   7      452.75      489.66      4.09 o 
   6   8   7       79.17       78.19      1.77 o 
   7   8   7      129.00      141.12      2.30 o 
   8   8   7       27.36       29.30      1.85 o 
   9   8   7       12.14       12.62      1.60 o 
  10   8   7       11.14       10.23      1.60 o 
  11   8   7        0.07       -1.18      1.59 o 
  -6   9   7        5.50        9.01      1.74 o 
  -5   9   7        3.31        2.92      1.26 o 
  -4   9   7        0.62        0.04      3.11 o 
  -3   9   7        0.13       -0.26      1.05 o 
  -2   9   7        0.31        0.23      1.01 o 
  -1   9   7       11.71       15.21      1.21 o 
   0   9   7       29.58       33.09      1.41 o 
   1   9   7        7.41        9.78      1.08 o 
   2   9   7        6.79        9.59      1.00 o 
   3   9   7       89.73       94.08      2.07 o 
   4   9   7       25.75       29.35      1.33 o 
   5   9   7      169.51      164.22      2.41 o 
   6   9   7       18.95       17.42      1.43 o 
   7   9   7        0.62        0.44      0.86 o 
   8   9   7        7.55        9.06      1.70 o 
   9   9   7       17.25       14.65      1.83 o 
  10   9   7       18.46       21.13      1.90 o 
  11   9   7       10.43        9.53      1.70 o 
  12   9   7        6.30        4.42      2.98 o 
  -5  10   7        3.56        3.79      1.59 o 
  -4  10   7        7.66        5.23      1.35 o 
  -3  10   7       17.43       20.10      1.64 o 
  -2  10   7       49.50       48.09      1.92 o 
  -1  10   7       29.53       30.23      1.41 o 
   0  10   7       43.74       46.25      1.62 o 
   1  10   7        0.35        0.72      0.64 o 
   2  10   7       45.16       52.13      1.58 o 
   3  10   7       52.98       59.34      1.66 o 
   4  10   7       93.51      106.76      2.31 o 
   5  10   7       38.25       36.06      1.54 o 
   6  10   7       27.40       28.17      1.59 o 
   7  10   7       27.38       29.04      1.50 o 
   8  10   7        0.09        0.00     12.15 o 
   9  10   7       26.39       24.75      1.86 o 
  10  10   7       16.15       14.23      1.80 o 
  11  10   7        8.07        7.82      1.96 o 
  -4  11   7        4.45        3.39      1.97 o 
  -3  11   7        2.12        1.11      1.49 o 
  -2  11   7       16.48       17.61      1.53 o 
  -1  11   7        2.15        2.06      1.17 o 
   0  11   7       31.27       31.10      1.51 o 
   1  11   7       14.22       14.99      1.29 o 
   2  11   7        4.87        5.80      1.21 o 
   3  11   7       12.83       14.26      1.25 o 
   4  11   7       12.31       13.23      1.48 o 
   5  11   7        3.42        2.10      1.17 o 
   6  11   7        2.04        1.33      1.44 o 
   7  11   7        7.95        6.33      1.23 o 
   8  11   7       23.05       28.38      1.64 o 
   9  11   7       10.44       11.07      1.61 o 
  10  11   7       13.36       13.87      1.99 o 
  -3  12   7        5.17        3.51      2.74 o 
  -2  12   7        0.21        1.04      1.51 o 
  -1  12   7        7.85        8.03      1.63 o 
   0  12   7       28.15       31.38      1.84 o 
   1  12   7       11.40       14.31      1.43 o 
   2  12   7      130.03      146.33      2.65 o 
   3  12   7        9.24        9.52      1.39 o 
   4  12   7       70.59       73.79      2.00 o 
   5  12   7        0.40       -0.38      1.10 o 
   6  12   7       23.92       26.38      1.88 o 
   7  12   7        0.01       -0.61      0.81 o 
   8  12   7       26.28       31.52      1.74 o 
   9  12   7        5.64        6.26      1.45 o 
  10  12   7       13.40       17.27      2.73 o 
  -1  13   7        1.20        1.34      2.08 o 
   0  13   7        1.95        2.76      1.39 o 
   1  13   7        0.01       -0.32      1.12 o 
   2  13   7        5.71        6.38      1.41 o 
   3  13   7        2.15        2.09      1.36 o 
   4  13   7       17.03       20.85      1.64 o 
   5  13   7        0.15       -0.03      4.71 o 
   6  13   7        7.08        6.74      1.74 o 
   7  13   7        3.71        1.98      1.48 o 
   8  13   7        0.47        0.37      1.10 o 
   9  13   7        5.85        5.76      1.85 o 
   2  14   7        1.01        0.69      0.76 o 
   3  14   7       19.95       17.16      1.77 o 
   4  14   7       23.06       24.30      1.79 o 
   5  14   7        4.55        4.61      1.70 o 
   6  14   7       28.81       30.06      2.22 o 
   7  14   7        0.65        1.25      1.70 o 
   8  14   7       19.95       14.66      2.59 o 
   3  15   7        0.10       -1.42      3.57 o 
   4  15   7        2.17       -0.50      1.95 o 
   5  15   7        0.01        1.06      2.43 o 
   6  15   7        1.13       -0.30      2.06 o 
  -6  -9   8        4.77        3.74      1.86 o 
  -5  -9   8        0.42       -0.27      1.96 o 
  -4  -9   8        2.53        0.64      1.13 o 
  -3  -9   8        0.87        0.84      0.73 o 
  -2  -9   8        2.13        1.11      1.22 o 
  -1  -9   8        0.29        0.66      0.78 o 
   0  -9   8        0.89        1.12      1.38 o 
  -8  -8   8        0.28       -0.02      9.96 o 
  -7  -8   8        2.30        0.90      1.48 o 
  -6  -8   8        0.68        1.61      1.69 o 
  -5  -8   8        1.92        1.88      1.68 o 
  -4  -8   8        3.82        8.26      1.54 o 
  -3  -8   8        3.17        2.26      1.23 o 
  -2  -8   8        4.93        9.51      1.35 o 
  -1  -8   8        2.64        3.72      1.33 o 
   0  -8   8        0.59        1.86      1.31 o 
   1  -8   8        1.26        0.61      0.92 o 
   2  -8   8        0.08        0.28      1.29 o 
   3  -8   8        3.14        2.00      2.93 o 
  -7  -7   8        9.81        9.07      1.99 o 
  -6  -7   8        5.63        2.70      1.70 o 
  -5  -7   8       18.15       20.06      1.59 o 
  -4  -7   8       34.54       30.07      1.73 o 
  -3  -7   8       13.17       16.09      1.28 o 
  -2  -7   8       15.00       11.81      1.21 o 
  -1  -7   8        0.34       -0.58      0.80 o 
   0  -7   8        9.01        8.36      1.39 o 
   1  -7   8        0.69        0.55      0.89 o 
   2  -7   8        3.37        5.38      1.30 o 
   3  -7   8        7.66        6.40      1.50 o 
   4  -7   8        0.02        1.54      2.86 o 
  -9  -6   8        0.14        0.17      2.68 o 
  -8  -6   8        0.71       -0.64      0.99 o 
  -7  -6   8        1.75        1.37      1.92 o 
  -6  -6   8        0.34        1.88      1.38 o 
  -5  -6   8        0.78        1.65      1.32 o 
  -4  -6   8        1.15        0.38      1.01 o 
  -3  -6   8        1.96        1.51      1.08 o 
  -2  -6   8        0.23        1.25      0.98 o 
  -1  -6   8        0.00       -0.43      0.83 o 
   0  -6   8        0.23       -1.16      1.16 o 
   1  -6   8        0.49       -0.19      1.40 o 
   2  -6   8        1.02        3.70      1.32 o 
   3  -6   8        0.92        0.47      0.92 o 
   4  -6   8        3.22        5.01      1.38 o 
   5  -6   8        4.71        4.72      1.48 o 
  -9  -5   8        3.01        5.89      2.05 o 
  -8  -5   8        0.14       -0.10      2.31 o 
  -7  -5   8        0.03        0.39      1.28 o 
  -6  -5   8        5.52        7.60      1.34 o 
  -5  -5   8       28.13       29.29      1.80 o 
  -4  -5   8       13.39       20.10      1.47 o 
  -3  -5   8       37.58       34.28      1.58 o 
  -2  -5   8        0.14        0.61      0.62 o 
  -1  -5   8       25.44       19.52      1.37 o 
   0  -5   8        0.10       -0.11      1.67 o 
   1  -5   8        1.94        1.90      1.06 o 
   2  -5   8       26.63       29.50      1.65 o 
   3  -5   8        9.51       13.45      1.52 o 
   4  -5   8       30.28       32.97      1.70 o 
   5  -5   8       14.07       19.39      2.00 o 
   6  -5   8        0.12        1.45      1.51 o 
 -10  -4   8        0.09       -1.37      1.66 o 
  -9  -4   8        0.08        0.85      0.98 o 
  -8  -4   8       13.74       13.60      1.73 o 
  -7  -4   8        2.88        4.21      1.24 o 
  -6  -4   8       10.33       12.10      1.40 o 
  -5  -4   8       18.11       22.74      1.55 o 
  -4  -4   8       11.51        7.78      1.09 o 
  -3  -4   8       39.27       47.59      1.99 o 
  -2  -4   8        1.65        1.33      0.94 o 
  -1  -4   8       25.44       37.21      1.49 o 
   0  -4   8       20.45       23.10      1.40 o 
   1  -4   8        1.76        4.83      1.10 o 
   2  -4   8       51.40       56.68      1.66 o 
   3  -4   8        0.42        2.03      1.14 o 
   4  -4   8       41.24       57.35      1.85 o 
   5  -4   8        9.88       14.80      1.63 o 
   6  -4   8        4.78        9.97      1.70 o 
   7  -4   8        0.53        0.17      1.79 o 
 -10  -3   8        1.74        0.78      0.98 o 
  -9  -3   8        5.35        7.91      1.44 o 
  -8  -3   8        4.95        4.00      1.30 o 
  -7  -3   8       17.38       23.09      1.51 o 
  -6  -3   8       42.51       41.92      1.74 o 
  -5  -3   8       14.39       24.25      1.51 o 
  -4  -3   8      138.43      131.91      2.43 o 
  -3  -3   8       12.10        5.75      1.04 o 
  -2  -3   8      208.22      181.66      2.21 o 
  -1  -3   8        1.08        0.19      1.09 o 
   0  -3   8       47.91       47.57      1.65 o 
   1  -3   8       27.32       17.33      1.36 o 
   2  -3   8        0.44        0.59      0.70 o 
   3  -3   8      110.87      108.78      2.07 o 
   4  -3   8       13.64       15.73      1.21 o 
   5  -3   8        7.13        4.54      1.28 o 
   6  -3   8        0.24        0.12      2.16 o 
   7  -3   8       11.25       11.87      1.64 o 
   8  -3   8        2.29        4.17      2.39 o 
 -10  -2   8        0.85        0.68      1.25 o 
  -9  -2   8        4.76        3.23      1.26 o 
  -8  -2   8        0.01       -0.21      1.15 o 
  -7  -2   8        1.94        1.98      1.08 o 
  -6  -2   8       20.78       25.82      1.35 o 
  -5  -2   8        2.66        5.37      1.12 o 
  -4  -2   8       65.36       79.04      1.74 o 
  -3  -2   8        6.01        9.74      1.04 o 
  -2  -2   8       64.15       66.74      1.11 o 
  -1  -2   8       53.60       71.71      1.35 o 
   0  -2   8        0.58       -0.09      1.52 o 
   1  -2   8      306.12      344.24      2.57 o 
   2  -2   8      175.15      180.36      1.88 o 
   3  -2   8      238.30      266.03      2.58 o 
   4  -2   8       61.39       64.00      1.48 o 
   5  -2   8        1.13        2.76      0.95 o 
   6  -2   8       10.50        9.98      1.45 o 
   7  -2   8        3.04        2.38      1.50 o 
   8  -2   8       14.66       19.53      2.23 o 
   9  -2   8        0.45        1.17      2.20 o 
 -10  -1   8        0.21        0.54      1.57 o 
  -9  -1   8       15.08       20.64      1.86 o 
  -8  -1   8        0.58        1.53      1.16 o 
  -7  -1   8       37.66       44.03      1.47 o 
  -6  -1   8        6.88        2.79      1.01 o 
  -5  -1   8       99.49      107.60      1.63 o 
  -4  -1   8      210.92      211.87      2.17 o 
  -3  -1   8      137.72      139.86      2.36 o 
  -2  -1   8      138.52      123.57      1.46 o 
  -1  -1   8       12.40       11.83      0.91 o 
   0  -1   8      111.62      101.15      1.48 o 
   1  -1   8      274.59      274.13      2.23 o 
   2  -1   8      260.78      260.22      1.78 o 
   3  -1   8      225.26      237.48      2.37 o 
   4  -1   8       70.37       78.70      1.59 o 
   5  -1   8       24.87       25.13      1.22 o 
   6  -1   8        0.02       -0.36      0.78 o 
   7  -1   8        0.02       -0.78      0.84 o 
   8  -1   8        5.04        5.30      1.89 o 
   9  -1   8        0.01        0.63      1.07 o 
  10  -1   8        0.19        0.92      1.60 o 
 -10   0   8        2.95        1.25      2.81 o 
  -9   0   8        0.76        2.47      1.73 o 
  -8   0   8        0.42        0.09      1.90 o 
  -7   0   8       13.63       12.47      1.24 o 
  -6   0   8       27.66       31.55      1.36 o 
  -5   0   8       17.91       21.91      1.18 o 
  -4   0   8       68.25       68.27      1.43 o 
  -3   0   8        4.27        6.33      0.82 o 
  -2   0   8       39.33       34.91      0.88 o 
  -1   0   8       12.80       17.06      0.66 o 
   0   0   8      206.20      181.37      1.72 o 
   1   0   8      146.47      192.16      1.56 o 
   2   0   8      353.08      340.55      2.13 o 
   3   0   8      195.35      205.51      2.33 o 
   4   0   8       28.99       36.94      1.16 o 
   5   0   8       50.37       44.34      1.26 o 
   6   0   8      136.60      159.06      2.48 o 
   7   0   8        6.52        6.00      1.16 o 
   8   0   8       38.34       37.94      1.90 o 
   9   0   8        1.57        3.91      1.44 o 
  10   0   8       14.44       13.11      2.54 o 
 -10   1   8        8.04        3.33      3.04 o 
  -9   1   8        2.50        3.05      1.50 o 
  -8   1   8       15.56       15.55      1.57 o 
  -7   1   8       14.11       13.09      1.48 o 
  -6   1   8       38.37       42.21      1.88 o 
  -5   1   8      138.00      157.75      2.49 o 
  -4   1   8       50.56       44.25      1.58 o 
  -3   1   8      141.07      160.84      2.06 o 
  -2   1   8       59.45       85.65      1.39 o 
  -1   1   8       12.28       14.27      0.61 o 
   0   1   8      368.41      453.01      2.08 o 
   1   1   8        4.73        2.58      0.62 o 
   2   1   8      378.21      398.41      2.05 o 
   3   1   8       63.91       61.84      1.41 o 
   4   1   8       80.40       82.62      1.40 o 
   5   1   8       87.24       88.21      1.59 o 
   6   1   8        2.25        1.45      1.05 o 
   7   1   8       28.37       31.06      1.45 o 
   8   1   8        0.11        0.27      1.01 o 
   9   1   8        2.43        1.38      1.39 o 
  10   1   8        0.49        0.63      1.05 o 
  -9   2   8        6.88        8.53      1.78 o 
  -8   2   8        0.79        1.02      1.35 o 
  -7   2   8        1.58        2.15      1.37 o 
  -6   2   8        5.92        7.54      1.38 o 
  -5   2   8        7.15        6.54      1.41 o 
  -4   2   8       65.40       60.21      1.35 o 
  -3   2   8        1.56        1.91      0.80 o 
  -2   2   8      352.38      325.74      2.01 o 
  -1   2   8       56.37       79.71      1.16 o 
   0   2   8      269.11      259.36      1.60 o 
   1   2   8       28.37       12.01      0.54 o 
   2   2   8       70.44       66.36      0.84 o 
   3   2   8       73.14       86.57      1.22 o 
   4   2   8       39.38       32.51      0.98 o 
   5   2   8      242.15      256.33      2.62 o 
   6   2   8        0.05        0.12      1.48 o 
   7   2   8       81.41       82.42      1.84 o 
   8   2   8        4.47        5.15      1.30 o 
   9   2   8       39.71       42.10      1.94 o 
  10   2   8       10.02        7.97      1.96 o 
  -9   3   8        0.09        0.47      1.03 o 
  -8   3   8       29.99       30.47      1.85 o 
  -7   3   8        2.71        1.24      1.69 o 
  -6   3   8       43.31       43.77      2.20 o 
  -5   3   8        5.35        4.32      1.46 o 
  -4   3   8       57.98       59.56      1.54 o 
  -3   3   8      236.34      268.98      2.49 o 
  -2   3   8      153.33      144.09      1.84 o 
  -1   3   8      603.14      677.54      3.45 o 
   0   3   8       52.59       36.43      0.82 o 
   1   3   8      323.55      342.61      1.86 o 
   2   3   8       54.60       56.63      0.79 o 
   3   3   8      105.12       90.66      0.86 o 
   4   3   8      116.06       92.03      1.02 o 
   5   3   8        0.08       -0.34      0.64 o 
   6   3   8       31.28       32.58      1.33 o 
   7   3   8        0.45        0.56      0.68 o 
   8   3   8        0.36       -0.56      0.78 o 
   9   3   8        2.37        1.72      1.39 o 
  10   3   8        0.01        0.93      0.99 o 
  11   3   8        0.00       -0.18      2.92 o 
  -9   4   8       11.74        9.33      3.58 o 
  -8   4   8        9.88       11.37      1.87 o 
  -7   4   8       41.33       51.88      2.51 o 
  -6   4   8        0.13       -0.33      1.23 o 
  -5   4   8       29.19       32.95      1.82 o 
  -4   4   8       14.12       16.17      1.13 o 
  -3   4   8        3.77        3.77      0.75 o 
  -2   4   8       31.97       36.34      1.09 o 
  -1   4   8        0.08       -0.44      0.63 o 
   0   4   8      171.30      165.32      1.62 o 
   1   4   8       87.40       82.34      1.13 o 
   2   4   8      307.60      302.82      1.73 o 
   3   4   8      105.07       87.36      1.04 o 
   4   4   8      142.97      141.15      1.27 o 
   5   4   8      176.02      161.66      1.72 o 
   6   4   8       23.81       20.41      0.96 o 
   7   4   8       81.54       83.11      1.80 o 
   8   4   8       25.61       26.06      1.51 o 
   9   4   8       51.53       57.03      2.87 o 
  10   4   8        6.36        8.42      2.10 o 
  11   4   8       31.84       40.16      2.84 o 
  -8   5   8        4.44        2.56      1.85 o 
  -7   5   8        0.14       -0.39      1.31 o 
  -6   5   8       23.80       22.21      1.83 o 
  -5   5   8       20.81       24.22      1.74 o 
  -4   5   8       76.91       79.16      1.99 o 
  -3   5   8       29.33       31.59      1.26 o 
  -2   5   8      268.74      290.27      2.38 o 
  -1   5   8       91.00      100.64      1.47 o 
   0   5   8      517.30      518.36      2.81 o 
   1   5   8      416.66      439.73      2.40 o 
   2   5   8      175.75      153.98      1.18 o 
   3   5   8      416.38      421.47      2.12 o 
   4   5   8        0.08       -0.14      0.80 o 
   5   5   8      250.07      252.58      2.20 o 
   6   5   8        0.30       -0.13      1.01 o 
   7   5   8       45.94       47.57      1.48 o 
   8   5   8       13.88       14.79      1.17 o 
   9   5   8        8.58        7.20      1.64 o 
  10   5   8        7.17        8.83      1.97 o 
  11   5   8        0.44       -0.65      1.13 o 
  -8   6   8        3.61        4.12      2.25 o 
  -7   6   8        0.92        0.97      0.81 o 
  -6   6   8        1.32        1.91      1.51 o 
  -5   6   8       45.27       61.14      2.31 o 
  -4   6   8        0.08        0.50      0.79 o 
  -3   6   8      105.89      118.63      2.27 o 
  -2   6   8        1.31        1.41      0.92 o 
  -1   6   8       58.78       58.59      1.15 o 
   0   6   8        5.53        4.20      0.75 o 
   1   6   8       57.59       50.84      0.92 o 
   2   6   8       30.60       27.71      0.89 o 
   3   6   8       62.61       58.36      1.03 o 
   4   6   8      206.54      180.36      1.64 o 
   5   6   8       19.61       16.14      0.91 o 
   6   6   8       87.02       88.14      1.56 o 
   7   6   8       17.52       15.97      0.90 o 
   8   6   8       18.76       22.07      1.74 o 
   9   6   8        5.12        2.16      1.55 o 
  10   6   8       15.20       19.05      1.85 o 
  11   6   8       17.65       19.99      2.47 o 
  -7   7   8       15.98       18.47      2.00 o 
  -6   7   8        2.59        2.54      1.63 o 
  -5   7   8       28.55       32.99      2.02 o 
  -4   7   8        9.82       10.04      1.38 o 
  -3   7   8        0.18        0.04      2.59 o 
  -2   7   8       38.22       44.10      1.44 o 
  -1   7   8        5.96        7.62      0.90 o 
   0   7   8      260.96      296.29      2.35 o 
   1   7   8        9.61        7.25      0.78 o 
   2   7   8      386.37      399.77      2.16 o 
   3   7   8      112.59      119.60      1.37 o 
   4   7   8      161.51      180.81      1.77 o 
   5   7   8       88.34       94.96      1.49 o 
   6   7   8       20.77       22.50      1.07 o 
   7   7   8       58.15       73.24      2.00 o 
   8   7   8        0.69        0.63      0.68 o 
   9   7   8       28.35       38.28      2.10 o 
  10   7   8       10.16       10.65      1.69 o 
  11   7   8        1.71        0.81      0.97 o 
  -6   8   8        5.50        7.98      1.59 o 
  -5   8   8        0.38        1.54      1.61 o 
  -4   8   8        6.35        5.97      1.18 o 
  -3   8   8        1.30        1.33      1.06 o 
  -2   8   8       12.61       17.02      1.23 o 
  -1   8   8        4.98        6.37      1.00 o 
   0   8   8        0.01        0.91      0.52 o 
   1   8   8        0.21       -0.37      0.77 o 
   2   8   8       33.18       23.21      1.02 o 
   3   8   8       60.31       60.08      1.39 o 
   4   8   8       11.35        9.50      0.87 o 
   5   8   8       52.12       50.07      1.39 o 
   6   8   8       17.77       15.12      1.08 o 
   7   8   8        9.39       10.72      1.24 o 
   8   8   8       28.48       29.42      1.62 o 
   9   8   8       18.57       18.81      1.81 o 
  10   8   8       22.15       27.90      1.98 o 
  11   8   8        0.16        1.08      1.63 o 
  -6   9   8        8.19        6.12      3.24 o 
  -5   9   8        9.67       12.67      1.74 o 
  -4   9   8        1.15        0.55      0.84 o 
  -3   9   8       27.69       28.66      1.38 o 
  -2   9   8        2.77        2.08      1.04 o 
  -1   9   8       27.42       28.80      1.31 o 
   0   9   8        9.80       11.91      1.16 o 
   1   9   8       64.85       68.87      1.60 o 
   2   9   8      132.03      168.86      2.28 o 
   3   9   8       80.49       89.02      2.10 o 
   4   9   8      147.66      175.48      2.29 o 
   5   9   8        0.02        0.14      1.41 o 
   6   9   8       65.85       78.41      2.03 o 
   7   9   8       17.65       17.94      1.39 o 
   8   9   8       18.85       25.45      1.64 o 
   9   9   8       20.54       21.11      1.70 o 
  10   9   8        1.33        0.35      1.38 o 
  11   9   8        4.12        5.64      1.85 o 
  -5  10   8        3.55        2.88      3.39 o 
  -4  10   8        3.97        4.09      1.62 o 
  -3  10   8        3.27        3.71      1.51 o 
  -2  10   8        4.64        5.32      1.38 o 
  -1  10   8        0.21       -0.60      0.74 o 
   0  10   8        0.88        1.55      1.07 o 
   1  10   8        4.50        3.19      1.25 o 
   2  10   8        1.59        0.28      0.94 o 
   3  10   8       10.29        7.41      1.12 o 
   4  10   8        0.79        1.58      1.12 o 
   5  10   8        1.93        1.95      1.09 o 
   6  10   8        8.10        8.53      1.32 o 
   7  10   8       33.55       33.11      1.63 o 
   8  10   8        0.00       -0.05      2.66 o 
   9  10   8       34.64       43.89      2.33 o 
  10  10   8        4.90        4.54      1.74 o 
  11  10   8       19.30       25.76      4.11 o 
  -4  11   8        4.39        1.32      2.55 o 
  -3  11   8        0.67       -0.86      0.93 o 
  -2  11   8        1.88        1.53      1.60 o 
  -1  11   8       13.17        9.45      1.46 o 
   0  11   8        0.55        0.02      4.26 o 
   1  11   8       59.15       60.92      1.80 o 
   2  11   8        1.87        1.43      1.25 o 
   3  11   8       44.91       47.43      1.61 o 
   4  11   8        4.87        6.63      1.39 o 
   5  11   8       12.19       12.47      1.30 o 
   6  11   8       76.28       81.33      2.31 o 
   7  11   8        0.68        1.16      1.28 o 
   8  11   8      100.07      107.54      2.70 o 
   9  11   8        0.52        1.38      1.53 o 
  10  11   8       19.21       24.16      2.19 o 
  -3  12   8        2.35        0.78      1.76 o 
  -2  12   8        1.20        2.20      1.75 o 
  -1  12   8        1.11        1.99      1.81 o 
   0  12   8       14.86       15.24      1.68 o 
   1  12   8       14.78       18.52      1.51 o 
   2  12   8       16.23       19.35      1.50 o 
   3  12   8        0.87        0.69      0.85 o 
   4  12   8        0.00       -0.57      0.90 o 
   5  12   8        6.07        6.18      1.27 o 
   6  12   8        2.49        0.28      1.31 o 
   7  12   8        0.05       -0.34      1.14 o 
   8  12   8        0.05       -0.21      1.49 o 
   9  12   8        1.76        2.71      1.56 o 
  10  12   8        0.01       -0.11      4.21 o 
  -1  13   8        0.52        0.29      2.64 o 
   0  13   8       28.18       23.44      2.29 o 
   1  13   8        0.02        0.34      1.25 o 
   2  13   8       12.72       10.89      1.70 o 
   3  13   8        0.41        0.22      1.17 o 
   4  13   8        0.02       -1.13      1.30 o 
   5  13   8       10.34        8.95      1.60 o 
   6  13   8        1.99        1.25      1.46 o 
   7  13   8       28.25       30.32      1.89 o 
   8  13   8        6.88        7.14      1.61 o 
   9  13   8        6.04        6.14      1.67 o 
   2  14   8        0.70        0.36      2.62 o 
   3  14   8        3.25        2.86      1.62 o 
   4  14   8        3.17        3.11      1.58 o 
   5  14   8       16.16       12.30      1.99 o 
   6  14   8        4.09        2.86      1.66 o 
   7  14   8        1.48       -1.10      2.92 o 
   8  14   8        3.47       -0.25      2.01 o 
   6  15   8       12.17       16.79      3.52 o 
  -4  -9   9        4.19        1.74      2.01 o 
  -3  -9   9        0.28        0.32      1.51 o 
  -2  -9   9        3.37        3.54      1.79 o 
  -1  -9   9        0.37       -1.64      2.85 o 
  -6  -8   9        1.80        0.35      1.69 o 
  -5  -8   9        1.68        1.49      2.02 o 
  -4  -8   9        1.61       -0.57      0.94 o 
  -3  -8   9        5.96        6.60      1.41 o 
  -2  -8   9        2.39        0.99      0.74 o 
  -1  -8   9        2.64        2.02      1.41 o 
   0  -8   9        2.90        2.74      1.39 o 
   1  -8   9        0.37       -0.19      1.67 o 
   2  -8   9        2.99        1.60      3.33 o 
  -7  -7   9        3.63        4.86      3.40 o 
  -6  -7   9        4.90        5.23      1.97 o 
  -5  -7   9       30.38       33.95      1.86 o 
  -4  -7   9        0.01       -0.52      0.91 o 
  -3  -7   9       29.60       44.80      1.93 o 
  -2  -7   9        5.34        6.30      1.27 o 
  -1  -7   9        0.85        2.96      1.37 o 
   0  -7   9       12.75       15.32      1.53 o 
   1  -7   9        0.22       -0.41      1.08 o 
   2  -7   9        8.35       11.81      1.59 o 
   3  -7   9        1.42        1.14      2.04 o 
  -7  -6   9        0.07        1.39      1.92 o 
  -6  -6   9        3.68        4.92      1.74 o 
  -5  -6   9        0.01        0.40      1.21 o 
  -4  -6   9        0.02        0.82      0.75 o 
  -3  -6   9        0.03       -0.11      2.06 o 
  -2  -6   9        0.41        0.86      0.57 o 
  -1  -6   9        0.79        0.10      1.95 o 
   0  -6   9        0.58       -0.50      0.87 o 
   1  -6   9        0.01       -0.11      1.85 o 
   2  -6   9        1.68        2.70      1.30 o 
   3  -6   9        0.10        0.90      0.72 o 
   4  -6   9        0.41        0.73      0.98 o 
  -8  -5   9        1.06        0.73      0.95 o 
  -7  -5   9        0.03       -1.11      1.74 o 
  -6  -5   9        0.37        0.58      0.90 o 
  -5  -5   9        3.78        7.55      1.56 o 
  -4  -5   9        5.04        5.62      1.26 o 
  -3  -5   9       28.83       39.30      1.74 o 
  -2  -5   9        1.93        0.68      0.62 o 
  -1  -5   9       50.24       67.96      1.84 o 
   0  -5   9       14.98       14.93      1.26 o 
   1  -5   9       12.02       19.94      1.40 o 
   2  -5   9       29.38       31.19      1.53 o 
   3  -5   9        0.27        1.16      1.30 o 
   4  -5   9       20.79       23.90      1.81 o 
   5  -5   9        2.78        0.95      0.72 o 
   6  -5   9        5.53        7.05      3.47 o 
  -9  -4   9       18.38       17.06      2.84 o 
  -8  -4   9        5.14        2.25      1.52 o 
  -7  -4   9       39.22       44.12      1.93 o 
  -6  -4   9       10.54        8.96      1.41 o 
  -5  -4   9        5.41        7.60      1.65 o 
  -4  -4   9       16.91       18.00      1.66 o 
  -3  -4   9        0.05        0.15      1.28 o 
  -2  -4   9        1.72        1.47      0.91 o 
  -1  -4   9        1.18        2.84      1.04 o 
   0  -4   9        0.24        0.15      1.48 o 
   1  -4   9        0.96        0.56      0.71 o 
   2  -4   9        0.82        0.44      0.86 o 
   3  -4   9        3.40        3.86      1.22 o 
   4  -4   9        0.01        0.18      1.70 o 
   5  -4   9        2.60        2.76      1.62 o 
   6  -4   9        0.88        0.91      0.82 o 
  -9  -3   9        1.19       -0.05      3.80 o 
  -8  -3   9        7.06        6.41      1.34 o 
  -7  -3   9        0.10        0.21      1.31 o 
  -6  -3   9        4.36        2.80      1.09 o 
  -5  -3   9        0.90        1.44      1.37 o 
  -4  -3   9        0.26       -0.19      1.64 o 
  -3  -3   9        5.42        6.14      1.09 o 
  -2  -3   9       23.15       30.31      1.29 o 
  -1  -3   9        9.63        8.67      1.14 o 
   0  -3   9        3.48        8.23      1.18 o 
   1  -3   9       26.14       28.30      1.52 o 
   2  -3   9        2.82        0.78      0.69 o 
   3  -3   9        4.28        5.98      1.16 o 
   4  -3   9       22.96       18.33      1.29 o 
   5  -3   9        0.65        1.35      1.38 o 
   6  -3   9       21.44       23.06      1.90 o 
   7  -3   9        0.08        0.21      1.78 o 
 -10  -2   9        6.37        1.98      3.02 o 
  -9  -2   9        2.81        2.46      1.42 o 
  -8  -2   9       17.46       21.88      1.53 o 
  -7  -2   9       13.48        9.53      1.11 o 
  -6  -2   9        0.03        0.27      0.94 o 
  -5  -2   9       55.52       55.59      1.78 o 
  -4  -2   9        8.86       12.87      1.34 o 
  -3  -2   9       32.81       36.59      1.49 o 
  -2  -2   9        9.66        6.52      1.09 o 
  -1  -2   9       19.08       13.63      1.02 o 
   0  -2   9       11.00        5.78      0.91 o 
   1  -2   9       22.33       21.44      1.08 o 
   2  -2   9        1.25        0.67      0.58 o 
   3  -2   9        0.64        0.11      1.39 o 
   4  -2   9        6.85        9.74      1.07 o 
   5  -2   9        0.14       -0.64      0.71 o 
   6  -2   9        1.36        2.16      1.39 o 
   7  -2   9        0.05       -0.57      1.09 o 
   8  -2   9        2.78        5.55      3.57 o 
 -10  -1   9        2.55       -1.81      2.92 o 
  -9  -1   9        0.70        1.06      1.57 o 
  -8  -1   9        2.08        0.83      0.76 o 
  -7  -1   9        0.10       -0.43      0.79 o 
  -6  -1   9        0.01       -0.61      0.64 o 
  -5  -1   9        0.03        0.72      0.59 o 
  -4  -1   9       11.91       14.40      1.21 o 
  -3  -1   9        4.21        7.34      1.01 o 
  -2  -1   9       22.74       17.58      0.99 o 
  -1  -1   9       10.40       17.03      1.00 o 
   0  -1   9      100.16       98.34      1.67 o 
   1  -1   9        0.15        1.21      0.93 o 
   2  -1   9        8.27       11.40      1.04 o 
   3  -1   9       54.81       46.31      1.47 o 
   4  -1   9        5.62        6.82      0.98 o 
   5  -1   9       32.13       33.93      1.48 o 
   6  -1   9        0.42        1.41      1.07 o 
   7  -1   9        6.44        6.41      1.69 o 
   8  -1   9        0.09       -1.49      1.93 o 
   9  -1   9        1.38        2.58      2.41 o 
  -9   0   9        2.35        2.78      1.87 o 
  -8   0   9       15.48       15.68      1.68 o 
  -7   0   9        4.10        2.32      1.16 o 
  -6   0   9       35.59       40.03      1.56 o 
  -5   0   9       39.64       36.59      1.29 o 
  -4   0   9        2.92        3.67      0.97 o 
  -3   0   9       93.66       91.80      1.59 o 
  -2   0   9        0.02        0.13      0.86 o 
  -1   0   9      140.85      150.23      1.98 o 
   0   0   9       76.86       78.25      1.26 o 
   1   0   9      119.88      121.86      1.54 o 
   2   0   9        3.92        4.94      0.81 o 
   3   0   9        6.57        6.80      1.12 o 
   4   0   9       20.36       17.80      1.17 o 
   5   0   9       13.51       12.37      1.13 o 
   6   0   9        4.90        4.86      1.22 o 
   7   0   9        0.16       -1.34      1.34 o 
   8   0   9        0.37       -0.71      0.80 o 
   9   0   9        1.26        2.89      1.80 o 
  10   0   9        0.70       -1.11      3.01 o 
  -9   1   9        2.60        3.21      1.52 o 
  -8   1   9        0.13       -0.41      1.05 o 
  -7   1   9        5.95        5.31      1.45 o 
  -6   1   9        0.26        0.80      0.62 o 
  -5   1   9        2.09        0.91      0.59 o 
  -4   1   9        0.92        1.00      0.53 o 
  -3   1   9        0.05       -0.91      0.91 o 
  -2   1   9        0.07       -0.40      0.40 o 
  -1   1   9       21.52       15.33      0.73 o 
   0   1   9        6.20        3.05      0.64 o 
   1   1   9        9.73       10.38      0.70 o 
   2   1   9      190.17      194.18      1.61 o 
   3   1   9      189.48      221.93      2.59 o 
   4   1   9      212.43      219.16      2.33 o 
   5   1   9       79.48       93.84      1.96 o 
   6   1   9       16.74       14.01      1.26 o 
   7   1   9        7.27        7.31      1.21 o 
   8   1   9        2.18        4.05      1.53 o 
   9   1   9       10.15       10.70      1.55 o 
  10   1   9        0.35       -1.52      3.24 o 
  -9   2   9        2.36        2.13      1.84 o 
  -8   2   9        6.29        6.78      1.50 o 
  -7   2   9        6.93        7.28      1.43 o 
  -6   2   9       11.84       11.19      1.49 o 
  -5   2   9       19.15       19.10      1.41 o 
  -4   2   9       61.44       62.05      2.00 o 
  -3   2   9      212.71      244.30      2.88 o 
  -2   2   9       91.62      106.85      1.47 o 
  -1   2   9       46.49       64.74      1.18 o 
   0   2   9       17.09       20.13      0.80 o 
   1   2   9        6.50        9.61      0.68 o 
   2   2   9        3.13        4.92      0.66 o 
   3   2   9      136.69      118.09      1.28 o 
   4   2   9       13.67       11.64      1.16 o 
   5   2   9      152.54      161.58      2.30 o 
   6   2   9        1.06        1.43      1.06 o 
   7   2   9        9.73        9.88      1.14 o 
   8   2   9        0.09       -1.32      1.32 o 
   9   2   9        0.52       -0.22      1.55 o 
  10   2   9        0.94        1.54      2.02 o 
  -9   3   9        1.83       -1.11      2.61 o 
  -8   3   9        3.67        4.99      1.89 o 
  -7   3   9        0.80        1.02      1.31 o 
  -6   3   9        0.00        0.27      1.53 o 
  -5   3   9        5.69        4.52      1.51 o 
  -4   3   9        3.18        3.86      1.22 o 
  -3   3   9       74.22       68.95      1.69 o 
  -2   3   9       37.78       32.23      1.24 o 
  -1   3   9      266.30      276.54      2.24 o 
   0   3   9        4.51        1.51      0.61 o 
   1   3   9        0.13        1.06      0.54 o 
   2   3   9      108.92      139.09      1.32 o 
   3   3   9       31.85       27.09      0.68 o 
   4   3   9      196.06      212.61      2.12 o 
   5   3   9       23.73       30.94      1.28 o 
   6   3   9       64.90       71.00      1.71 o 
   7   3   9       36.17       35.95      1.40 o 
   8   3   9       17.94       20.27      1.45 o 
   9   3   9       25.83       20.51      1.57 o 
  10   3   9        1.58        3.20      2.00 o 
  -8   4   9        1.72        1.75      1.84 o 
  -7   4   9        2.72        3.41      1.73 o 
  -6   4   9        0.03       -0.77      0.94 o 
  -5   4   9       30.42       28.62      1.78 o 
  -4   4   9       40.46       49.45      1.72 o 
  -3   4   9       66.09       71.02      1.65 o 
  -2   4   9       92.78      103.95      1.76 o 
  -1   4   9       18.63       23.56      1.10 o 
   0   4   9        6.62        9.62      0.86 o 
   1   4   9      134.80      153.03      1.46 o 
   2   4   9       12.32       14.27      0.65 o 
   3   4   9       74.61       61.40      0.87 o 
   4   4   9       25.70       16.33      0.72 o 
   5   4   9       10.87        9.93      0.89 o 
   6   4   9       18.18       12.83      1.06 o 
   7   4   9       14.07       14.38      1.12 o 
   8   4   9        0.38        1.16      1.17 o 
   9   4   9        1.21        1.36      1.34 o 
  10   4   9        0.11       -0.87      1.09 o 
  -8   5   9        0.39        1.06      1.71 o 
  -7   5   9        0.23        0.65      1.14 o 
  -6   5   9        1.44        0.86      0.78 o 
  -5   5   9        7.08        8.34      1.57 o 
  -4   5   9        0.01       -0.31      0.88 o 
  -3   5   9       23.80       21.70      1.20 o 
  -2   5   9       31.45       36.29      1.39 o 
  -1   5   9        6.84        7.80      1.00 o 
   0   5   9       32.72       28.91      1.16 o 
   1   5   9       12.75       13.31      0.76 o 
   2   5   9      155.27      162.98      1.80 o 
   3   5   9       88.27       85.57      1.20 o 
   4   5   9        5.37        5.53      0.64 o 
   5   5   9       32.34       36.45      1.17 o 
   6   5   9       35.87       33.20      1.10 o 
   7   5   9        4.19        3.36      0.91 o 
   8   5   9       25.33       21.45      1.52 o 
   9   5   9        0.34       -0.05      4.06 o 
  10   5   9       19.15       19.72      2.35 o 
  -7   6   9       15.01       16.73      1.92 o 
  -6   6   9       11.82       14.66      1.73 o 
  -5   6   9       34.64       36.48      2.01 o 
  -4   6   9       49.82       60.22      1.91 o 
  -3   6   9       95.68      103.62      2.15 o 
  -2   6   9        0.23       -0.48      0.75 o 
  -1   6   9      246.79      270.49      2.72 o 
   0   6   9      114.22      134.19      2.22 o 
   1   6   9       30.48       25.79      0.97 o 
   2   6   9       81.85       82.77      1.26 o 
   3   6   9        6.68        9.64      0.72 o 
   4   6   9        5.96        7.10      0.84 o 
   5   6   9        0.02        0.52      0.52 o 
   6   6   9        0.22        0.11      1.28 o 
   7   6   9        3.53        1.77      0.90 o 
   8   6   9        1.92        2.79      1.10 o 
   9   6   9        2.97        3.36      1.63 o 
  10   6   9        6.28        6.92      1.63 o 
  11   6   9        1.90        4.25      3.24 o 
  -7   7   9        3.30        6.25      2.27 o 
  -6   7   9        7.49        9.71      1.78 o 
  -5   7   9        0.54        0.69      0.96 o 
  -4   7   9        0.44       -0.04      3.18 o 
  -3   7   9        5.55        6.70      1.19 o 
  -2   7   9       10.27        5.42      1.27 o 
  -1   7   9        3.15        4.64      0.96 o 
   0   7   9       32.63       29.65      1.02 o 
   1   7   9        0.97        2.37      0.75 o 
   2   7   9      157.85      150.43      1.61 o 
   3   7   9       36.68       38.19      0.97 o 
   4   7   9      110.95      116.74      1.64 o 
   5   7   9       74.31       77.42      1.41 o 
   6   7   9        1.23        0.90      0.42 o 
   7   7   9       42.97       34.58      1.29 o 
   8   7   9        5.03        4.59      1.42 o 
   9   7   9       28.72       29.51      1.93 o 
  10   7   9       22.96       26.06      2.05 o 
  11   7   9       10.24       15.26      3.02 o 
  -6   8   9        5.14        5.09      1.64 o 
  -5   8   9        3.56        3.31      1.66 o 
  -4   8   9        4.64        5.84      1.29 o 
  -3   8   9       27.83       31.82      1.65 o 
  -2   8   9       21.92       22.43      1.44 o 
  -1   8   9      125.50      152.44      2.94 o 
   0   8   9        9.26        6.44      0.86 o 
   1   8   9      229.09      259.36      2.62 o 
   2   8   9        8.18        9.65      0.86 o 
   3   8   9       25.53       26.34      0.97 o 
   4   8   9       29.96       30.88      1.08 o 
   5   8   9        0.01        0.04      2.38 o 
   6   8   9        4.34        8.30      1.03 o 
   7   8   9        1.81        3.56      1.17 o 
   8   8   9        0.70        1.60      1.55 o 
   9   8   9        0.85        0.17      1.88 o 
  10   8   9        0.05        0.86      0.87 o 
  11   8   9        0.18        3.38      3.08 o 
  -6   9   9        0.01        1.47      2.53 o 
  -5   9   9        2.38        4.92      1.71 o 
  -4   9   9        2.29        3.16      1.43 o 
  -3   9   9        1.95        1.35      1.19 o 
  -2   9   9        0.47        0.69      0.76 o 
  -1   9   9        1.62        0.81      0.57 o 
   0   9   9        6.06        3.77      1.42 o 
   1   9   9        0.76        0.43      0.75 o 
   2   9   9       36.15       36.01      1.37 o 
   3   9   9        5.34        3.97      0.94 o 
   4   9   9       52.96       54.59      1.51 o 
   5   9   9        5.86        4.34      1.08 o 
   6   9   9       30.25       29.80      1.59 o 
   7   9   9       29.82       31.17      1.52 o 
   8   9   9        3.76        3.45      1.31 o 
   9   9   9       45.94       57.22      2.49 o 
  10   9   9        0.29       -0.02      5.25 o 
  11   9   9       16.28       22.12      3.58 o 
  -5  10   9        0.02       -2.61      2.86 o 
  -4  10   9        8.42        8.05      1.90 o 
  -3  10   9        0.57        0.91      0.84 o 
  -2  10   9        8.65       10.24      1.80 o 
  -1  10   9       10.54       10.01      1.48 o 
   0  10   9       16.72       16.67      1.43 o 
   1  10   9       23.85       31.98      1.89 o 
   2  10   9        2.63        1.08      1.05 o 
   3  10   9       18.13       19.19      1.18 o 
   4  10   9        1.68        0.85      0.57 o 
   5  10   9        5.15        5.49      1.17 o 
   6  10   9        3.05        2.52      1.29 o 
   7  10   9        4.59        7.45      1.35 o 
   8  10   9        9.21       10.91      1.43 o 
   9  10   9        1.30        1.80      1.64 o 
  10  10   9        2.92        3.65      1.71 o 
  -3  11   9        0.05       -0.69      1.00 o 
  -2  11   9        1.24        1.34      1.65 o 
  -1  11   9        2.13        1.10      1.35 o 
   0  11   9        0.01       -1.32      1.35 o 
   1  11   9        4.50        4.84      1.46 o 
   2  11   9       13.08       12.30      1.70 o 
   3  11   9        0.94        1.40      1.45 o 
   4  11   9       31.40       31.31      1.44 o 
   5  11   9        4.44        4.49      1.17 o 
   6  11   9       20.82       21.88      1.62 o 
   7  11   9        1.22        0.73      0.76 o 
   8  11   9       32.57       37.60      1.81 o 
   9  11   9        3.97        3.28      1.61 o 
  -3  12   9        3.74        2.36      2.94 o 
  -2  12   9        9.23        3.03      2.58 o 
  -1  12   9        3.93        3.53      1.64 o 
   0  12   9       15.58       17.39      1.94 o 
   1  12   9        0.28        0.63      0.96 o 
   2  12   9       11.69       13.73      1.72 o 
   3  12   9       11.23       12.22      1.82 o 
   4  12   9        5.75        6.36      1.66 o 
   5  12   9        4.88        3.07      1.12 o 
   6  12   9       10.20        9.74      1.55 o 
   7  12   9        1.24        1.95      1.43 o 
   8  12   9        7.93        9.01      1.48 o 
   9  12   9        0.31        1.78      1.95 o 
  -1  13   9        0.08       -3.16      3.16 o 
   0  13   9        2.21        1.42      2.31 o 
   1  13   9        3.13        1.90      1.45 o 
   2  13   9        6.04        5.61      1.54 o 
   3  13   9       14.47       12.00      1.68 o 
   4  13   9        7.82       10.67      1.98 o 
   5  13   9        2.22        1.26      1.50 o 
   6  13   9       10.85       11.19      1.96 o 
   7  13   9        2.93        2.94      1.61 o 
   8  13   9       19.09       17.11      2.53 o 
   9  13   9        4.74        2.08      2.33 o 
   2  14   9       20.52        3.56      3.24 o 
   3  14   9        0.34        2.07      3.57 o 
   4  14   9       32.42       34.08      4.79 o 
   5  14   9        0.02       -1.73      1.73 o 
   6  14   9       14.71       19.29      4.08 o 
   7  14   9        0.10       -2.13      3.18 o 
   8  14   9        5.25        4.90      3.28 o 
  -4  -8  10        0.03        1.85      2.85 o 
  -3  -8  10        0.28        1.00      2.02 o 
  -2  -8  10        0.35        1.12      2.11 o 
  -1  -8  10        2.84        3.30      3.08 o 
   0  -8  10        1.66        1.66      2.19 o 
  -6  -7  10       10.25        0.69      1.87 o 
  -5  -7  10        1.30        3.42      2.65 o 
  -4  -7  10        6.08        2.49      1.38 o 
  -3  -7  10        0.76       -0.09      2.47 o 
  -2  -7  10        0.06        0.39      1.06 o 
  -1  -7  10        0.74       -0.21      1.38 o 
   0  -7  10        0.59        1.17      1.40 o 
   1  -7  10        0.01       -0.30      1.57 o 
   2  -7  10        0.09        1.99      2.17 o 
  -7  -6  10        0.35       -2.36      2.36 o 
  -6  -6  10        0.10        0.20      2.18 o 
  -5  -6  10        6.32        4.36      1.51 o 
  -4  -6  10       11.32        5.68      1.49 o 
  -3  -6  10       13.29       15.91      1.77 o 
  -2  -6  10        5.52        1.73      1.38 o 
  -1  -6  10        5.49        9.03      1.27 o 
   0  -6  10        0.02        1.27      1.31 o 
   1  -6  10        4.21        6.95      1.37 o 
   2  -6  10        0.79        1.20      1.32 o 
   3  -6  10        2.76        2.70      1.93 o 
   4  -6  10        3.74        4.08      2.96 o 
  -7  -5  10        0.70        0.72      1.16 o 
  -6  -5  10        0.02       -0.85      0.85 o 
  -5  -5  10        2.39        1.18      1.38 o 
  -4  -5  10       11.60        8.76      1.50 o 
  -3  -5  10        0.29        0.65      0.81 o 
  -2  -5  10       31.51       30.48      1.74 o 
  -1  -5  10        1.58        0.12      1.59 o 
   0  -5  10       13.52       15.52      1.40 o 
   1  -5  10        1.78        1.97      1.23 o 
   2  -5  10        0.23        0.19      1.38 o 
   3  -5  10        2.29        2.00      1.30 o 
   4  -5  10        1.51        3.62      1.61 o 
   5  -5  10        0.06       -1.95      3.32 o 
  -8  -4  10        2.35        3.26      1.85 o 
  -7  -4  10        4.06        8.20      2.12 o 
  -6  -4  10        0.00       -0.04      3.98 o 
  -5  -4  10        0.32        0.28      1.32 o 
  -4  -4  10        6.52        7.76      1.36 o 
  -3  -4  10        1.21        0.52      0.83 o 
  -2  -4  10        0.20        2.11      1.05 o 
  -1  -4  10        0.70       -0.24      1.03 o 
   0  -4  10        1.12        0.08      1.91 o 
   1  -4  10        4.11        3.81      1.17 o 
   2  -4  10        0.91       -0.02      3.71 o 
   3  -4  10        5.62        5.58      1.19 o 
   4  -4  10        1.92        0.26      1.37 o 
   5  -4  10        0.38        1.98      1.52 o 
   6  -4  10        2.19        2.44      3.17 o 
  -9  -3  10        0.40       -1.27      3.16 o 
  -8  -3  10        2.94        1.98      1.39 o 
  -7  -3  10        1.07        1.59      1.38 o 
  -6  -3  10        1.38        1.14      1.53 o 
  -5  -3  10        1.16        0.44      1.17 o 
  -4  -3  10        0.31        1.60      1.16 o 
  -3  -3  10       17.02       11.54      1.30 o 
  -2  -3  10        5.16        3.61      1.23 o 
  -1  -3  10       17.26       13.33      1.20 o 
   0  -3  10       13.30       14.46      1.11 o 
   1  -3  10        2.24        2.71      1.13 o 
   2  -3  10       11.72       13.50      1.25 o 
   3  -3  10        9.29       12.23      1.29 o 
   4  -3  10        0.23       -0.60      0.78 o 
   5  -3  10        2.46        5.70      1.58 o 
   6  -3  10        5.06        5.94      1.75 o 
   7  -3  10        1.13        0.67      1.97 o 
  -9  -2  10        0.15       -0.63      1.75 o 
  -8  -2  10        0.00        0.71      0.90 o 
  -7  -2  10        1.67        0.77      0.79 o 
  -6  -2  10        0.04        0.38      1.04 o 
  -5  -2  10       29.96       39.11      1.83 o 
  -4  -2  10        0.00       -0.59      0.80 o 
  -3  -2  10       27.39       38.42      1.77 o 
  -2  -2  10        1.96        1.33      1.02 o 
  -1  -2  10       14.84       22.87      1.23 o 
   0  -2  10       13.43       15.50      1.20 o 
   1  -2  10        0.19        2.02      1.08 o 
   2  -2  10       28.52       29.49      1.39 o 
   3  -2  10       14.73       10.32      1.07 o 
   4  -2  10        3.83        3.91      0.95 o 
   5  -2  10        7.81        7.31      1.46 o 
   6  -2  10        0.59       -0.29      1.39 o 
   7  -2  10        3.38        6.16      1.73 o 
  -8  -1  10       14.79       10.15      1.47 o 
  -7  -1  10        0.03        1.05      1.25 o 
  -6  -1  10       33.64       33.21      1.52 o 
  -5  -1  10        2.75        0.16      1.34 o 
  -4  -1  10       29.08       26.41      1.54 o 
  -3  -1  10       29.83       23.14      1.42 o 
  -2  -1  10       14.69        9.90      0.94 o 
  -1  -1  10       46.94       31.43      1.19 o 
   0  -1  10       11.30       12.24      0.98 o 
   1  -1  10       44.55       31.52      1.18 o 
   2  -1  10       44.58       43.19      1.58 o 
   3  -1  10        0.12       -0.20      1.11 o 
   4  -1  10        4.13        4.47      0.98 o 
   5  -1  10        3.81        4.91      1.13 o 
   6  -1  10        1.96        1.68      1.22 o 
   7  -1  10        0.75        2.47      1.98 o 
   8  -1  10        1.02        0.92      1.46 o 
  -9   0  10        0.21       -0.32      2.24 o 
  -8   0  10        0.53        0.44      1.05 o 
  -7   0  10        0.02       -0.06      2.60 o 
  -6   0  10       13.72       18.24      1.35 o 
  -5   0  10        6.27        6.50      1.19 o 
  -4   0  10        8.04        9.61      1.04 o 
  -3   0  10       44.51       46.75      1.35 o 
  -2   0  10        2.46        3.90      0.87 o 
  -1   0  10       41.17       53.58      1.42 o 
   0   0  10        1.49        0.58      0.59 o 
   1   0  10       37.27       46.04      1.17 o 
   2   0  10       51.66       55.19      1.39 o 
   3   0  10       10.41       15.25      1.15 o 
   4   0  10       40.03       38.96      1.25 o 
   5   0  10        6.95        3.86      1.05 o 
   6   0  10       17.85       20.42      1.47 o 
   7   0  10       10.79        7.58      1.49 o 
   8   0  10        4.62        5.33      1.62 o 
   9   0  10        8.90        6.69      2.85 o 
  -9   1  10        2.25        0.92      1.57 o 
  -8   1  10        1.79        2.16      1.52 o 
  -7   1  10        8.40       12.04      1.38 o 
  -6   1  10       13.39        8.40      1.23 o 
  -5   1  10        0.96        1.41      1.11 o 
  -4   1  10       66.15       66.94      1.55 o 
  -3   1  10        3.68        4.11      0.98 o 
  -2   1  10       38.20       37.34      1.24 o 
  -1   1  10       85.18       87.69      1.40 o 
   0   1  10        1.26        0.53      0.59 o 
   1   1  10      228.60      209.27      2.38 o 
   2   1  10       29.18       23.34      1.00 o 
   3   1  10      106.39       91.24      2.05 o 
   4   1  10       39.05       33.25      1.45 o 
   5   1  10        0.09        0.75      0.61 o 
   6   1  10        7.05        5.49      1.21 o 
   7   1  10        6.09        5.76      1.30 o 
   8   1  10        0.38        0.74      0.85 o 
   9   1  10        0.67       -0.51      1.08 o 
  -9   2  10        2.36       -2.72      3.24 o 
  -8   2  10        1.19        1.80      1.77 o 
  -7   2  10        4.59        6.20      1.60 o 
  -6   2  10       13.76       18.00      1.66 o 
  -5   2  10        0.36        0.25      1.20 o 
  -4   2  10       61.84       73.12      1.80 o 
  -3   2  10       28.25       33.12      1.25 o 
  -2   2  10       23.49       26.18      1.07 o 
  -1   2  10      185.93      202.67      1.95 o 
   0   2  10        1.48        0.21      0.84 o 
   1   2  10      212.04      267.26      2.66 o 
   2   2  10        2.68        0.65      0.56 o 
   3   2  10       24.50       29.34      1.07 o 
   4   2  10        8.72        8.83      1.06 o 
   5   2  10        3.34        4.32      1.15 o 
   6   2  10       17.92       17.32      1.31 o 
   7   2  10        4.61        7.74      1.27 o 
   8   2  10       31.54       31.52      1.74 o 
   9   2  10        0.78       -0.01     13.23 o 
  -8   3  10        2.61        2.67      1.78 o 
  -7   3  10        7.07        7.09      1.42 o 
  -6   3  10        0.00        0.23      1.46 o 
  -5   3  10       28.88       34.14      1.81 o 
  -4   3  10        0.55        1.33      1.32 o 
  -3   3  10       15.59       15.20      1.37 o 
  -2   3  10       23.08       29.76      1.20 o 
  -1   3  10        0.07       -0.60      0.60 o 
   0   3  10       62.29       75.33      1.25 o 
   1   3  10       18.11       14.15      0.75 o 
   2   3  10       18.30       21.59      0.96 o 
   3   3  10       18.31       11.09      0.87 o 
   4   3  10       30.07       26.23      1.31 o 
   5   3  10        9.37        8.24      1.15 o 
   6   3  10       85.93       84.77      1.91 o 
   7   3  10        1.20        2.66      1.12 o 
   8   3  10       33.27       34.83      1.88 o 
   9   3  10        4.83        5.26      1.34 o 
  -8   4  10        0.36        1.24      2.11 o 
  -7   4  10        1.32        1.36      1.51 o 
  -6   4  10        1.37        1.27      1.58 o 
  -5   4  10        1.66        2.57      1.47 o 
  -4   4  10        5.05        6.90      1.31 o 
  -3   4  10       16.23       17.95      1.35 o 
  -2   4  10      144.57      159.28      2.52 o 
  -1   4  10      149.43      177.14      2.02 o 
   0   4  10      410.30      443.05      2.97 o 
   1   4  10      226.65      266.79      2.17 o 
   2   4  10       30.36       30.30      0.86 o 
   3   4  10      205.45      241.20      2.13 o 
   4   4  10       19.20       20.26      0.96 o 
   5   4  10       67.98       68.17      1.66 o 
   6   4  10        0.14        0.03      2.58 o 
   7   4  10       60.56       59.38      1.68 o 
   8   4  10        0.01        0.61      0.83 o 
   9   4  10       33.89       38.70      2.24 o 
  10   4  10       12.83       13.87      2.40 o 
  -7   5  10        3.82        4.91      1.89 o 
  -6   5  10       17.81       23.39      1.92 o 
  -5   5  10        5.16        5.15      1.42 o 
  -4   5  10        0.20        1.29      1.48 o 
  -3   5  10       35.07       42.40      1.54 o 
  -2   5  10        9.86       10.74      1.15 o 
  -1   5  10      177.92      200.26      2.36 o 
   0   5  10        2.79        5.14      0.94 o 
   1   5  10      177.84      198.93      1.96 o 
   2   5  10        8.55        6.84      0.75 o 
   3   5  10        4.67        6.15      0.86 o 
   4   5  10        8.82        8.99      0.80 o 
   5   5  10        4.78        4.51      0.90 o 
   6   5  10        0.61       -0.32      0.82 o 
   7   5  10        3.89        3.97      1.08 o 
   8   5  10       22.86       17.54      1.50 o 
   9   5  10        1.60        3.36      1.61 o 
  10   5  10       20.49       20.31      2.44 o 
  -7   6  10        0.00       -0.97      0.97 o 
  -6   6  10        0.28       -0.66      1.03 o 
  -5   6  10        0.30       -0.03      3.80 o 
  -4   6  10       13.37       13.41      1.67 o 
  -3   6  10        0.53        0.43      0.90 o 
  -2   6  10       15.43       14.83      1.24 o 
  -1   6  10       22.51       21.13      1.23 o 
   0   6  10       43.51       41.64      1.19 o 
   1   6  10        2.65        3.25      0.76 o 
   2   6  10      244.20      250.06      2.35 o 
   3   6  10      171.21      172.30      1.77 o 
   4   6  10       76.17       78.53      1.53 o 
   5   6  10      176.20      173.92      1.89 o 
   6   6  10        7.97        6.61      1.01 o 
   7   6  10       57.87       53.35      1.47 o 
   8   6  10        8.19        8.02      1.39 o 
   9   6  10       60.17       65.98      3.10 o 
  10   6  10        0.16       -0.05      4.89 o 
  -6   7  10        2.10        3.21      1.74 o 
  -5   7  10        0.01       -0.15      2.08 o 
  -4   7  10        7.39        9.39      1.77 o 
  -3   7  10       25.28       30.91      1.62 o 
  -2   7  10       21.16       21.85      1.28 o 
  -1   7  10       63.61       77.11      2.25 o 
   0   7  10       33.58       35.77      1.36 o 
   1   7  10       36.70       42.18      1.36 o 
   2   7  10        0.41        0.48      0.51 o 
   3   7  10       15.03       15.11      0.91 o 
   4   7  10        6.96        7.02      0.90 o 
   5   7  10       17.80       19.89      1.03 o 
   6   7  10        4.47        5.75      0.93 o 
   7   7  10        0.08       -0.55      0.55 o 
   8   7  10        8.54       12.18      1.74 o 
   9   7  10        3.93        4.88      1.65 o 
  10   7  10        0.53       -0.81      0.92 o 
  -6   8  10        0.02        1.14      2.79 o 
  -5   8  10       15.97       16.48      2.00 o 
  -4   8  10        0.91        1.68      1.52 o 
  -3   8  10       17.75       17.80      1.47 o 
  -2   8  10        2.21        3.76      1.07 o 
  -1   8  10        0.38        0.17      1.37 o 
   0   8  10        0.22        0.18      1.27 o 
   1   8  10       25.99       23.34      1.30 o 
   2   8  10       22.17       22.31      0.98 o 
   3   8  10       30.48       30.40      1.09 o 
   4   8  10       89.73       89.51      1.62 o 
   5   8  10        2.33        0.76      0.51 o 
   6   8  10       70.33       70.34      2.03 o 
   7   8  10       21.84       23.19      1.76 o 
   8   8  10       54.59       60.23      2.40 o 
   9   8  10       14.69       19.85      1.96 o 
  10   8  10        9.03       13.03      1.93 o 
  11   8  10       12.73       13.05      3.21 o 
  -5   9  10       11.40       12.64      2.45 o 
  -4   9  10        9.43        9.93      1.75 o 
  -3   9  10       21.17       25.66      1.66 o 
  -2   9  10       23.77       29.10      1.88 o 
  -1   9  10        2.35        1.40      1.25 o 
   0   9  10       20.14       24.77      1.75 o 
   1   9  10        8.53       10.88      1.33 o 
   2   9  10       10.92       12.58      1.19 o 
   3   9  10       16.06       18.99      1.22 o 
   4   9  10        2.45        3.59      0.95 o 
   5   9  10       18.08       19.93      1.14 o 
   6   9  10        5.10        4.54      1.09 o 
   7   9  10       33.13       44.54      1.98 o 
   8   9  10        8.23        9.74      1.83 o 
   9   9  10        0.65        1.82      1.70 o 
  10   9  10        0.08       -2.12      2.12 o 
  -5  10  10        0.19        2.20      3.19 o 
  -4  10  10        0.32        0.54      1.39 o 
  -3  10  10        4.21        1.88      1.46 o 
  -2  10  10        0.01        0.72      0.99 o 
  -1  10  10       21.94       20.04      1.95 o 
   0  10  10        0.02       -0.15      1.85 o 
   1  10  10       20.78       21.79      1.79 o 
   2  10  10        2.27        4.54      1.34 o 
   3  10  10       25.55       26.47      1.44 o 
   4  10  10       13.72       16.43      1.23 o 
   5  10  10       25.10       29.18      1.49 o 
   6  10  10       38.74       44.24      1.91 o 
   7  10  10       20.04       21.32      1.53 o 
   8  10  10       45.67       50.66      2.36 o 
   9  10  10        0.52        1.27      1.57 o 
  10  10  10       29.61       37.73      4.27 o 
  -2  11  10        2.14        1.98      1.71 o 
  -1  11  10       20.76       21.45      2.02 o 
   0  11  10       29.82       31.69      1.88 o 
   1  11  10        4.49        2.74      1.62 o 
   2  11  10       35.26       42.62      2.18 o 
   3  11  10        0.04        0.29      1.21 o 
   4  11  10       19.04       24.62      1.35 o 
   5  11  10        7.09        7.14      1.24 o 
   6  11  10       31.53       36.57      1.89 o 
   7  11  10       16.13       17.76      1.55 o 
   8  11  10        6.19        6.45      1.34 o 
   9  11  10        2.58        3.46      1.86 o 
  -2  12  10        0.03        1.07      2.80 o 
  -1  12  10        0.31       -0.88      0.88 o 
   0  12  10        0.41        0.11      2.08 o 
   1  12  10        6.66        4.06      1.45 o 
   2  12  10        0.37        0.38      1.27 o 
   3  12  10       18.51       19.27      1.98 o 
   4  12  10        1.17        0.90      0.73 o 
   5  12  10       20.59       20.22      1.38 o 
   6  12  10        4.48        5.08      1.46 o 
   7  12  10       15.04       17.18      1.49 o 
   8  12  10       14.75       12.87      1.72 o 
   0  13  10        0.87       -0.91      1.67 o 
   1  13  10       18.10        7.09      1.75 o 
   2  13  10       11.50        8.72      1.63 o 
   3  13  10        6.74        4.80      1.61 o 
   4  13  10       14.36       12.75      1.80 o 
   5  13  10        1.64        1.61      1.42 o 
   6  13  10       10.73       11.39      1.92 o 
   7  13  10        0.16       -0.15      1.88 o 
   8  13  10        8.74        5.76      1.72 o 
   2  14  10        0.65       -0.30      2.68 o 
   3  14  10        0.00       -0.95      1.55 o 
   5  14  10        3.18        0.71      1.75 o 
  -3  -7  11        0.37        0.97      1.47 o 
  -5  -6  11        0.51        1.13      3.04 o 
  -4  -6  11       11.77        8.98      1.87 o 
  -3  -6  11        2.59        2.75      1.86 o 
  -2  -6  11        6.31        3.92      1.53 o 
  -1  -6  11        0.06        0.59      0.99 o 
   0  -6  11        1.26        0.65      0.89 o 
   1  -6  11        1.92        2.39      2.31 o 
  -7  -5  11        2.35        5.14      3.63 o 
  -6  -5  11        3.03        3.08      2.69 o 
  -5  -5  11       12.49       17.33      1.93 o 
  -4  -5  11        8.55        8.88      1.76 o 
  -3  -5  11       25.56       37.92      2.57 o 
  -2  -5  11       13.76       17.36      2.03 o 
  -1  -5  11        3.24        7.74      1.46 o 
   0  -5  11       14.44       16.21      1.43 o 
   1  -5  11        7.32        4.59      1.28 o 
   2  -5  11        2.16        2.53      1.30 o 
   3  -5  11        8.89        6.46      1.89 o 
   4  -5  11        0.04        0.01     43.70 o 
  -7  -4  11        1.31       -0.34      2.24 o 
  -6  -4  11        2.89        2.66      1.85 o 
  -5  -4  11        7.59        4.40      1.72 o 
  -4  -4  11        0.60        0.33      1.45 o 
  -3  -4  11        0.98        0.44      1.23 o 
  -2  -4  11        1.87        3.66      1.61 o 
  -1  -4  11       10.55       14.43      1.82 o 
   0  -4  11        2.94        4.71      1.10 o 
   1  -4  11       10.22       11.95      1.27 o 
   2  -4  11        2.83        2.72      1.22 o 
   3  -4  11        5.64        6.83      1.42 o 
   4  -4  11        0.61        2.10      2.11 o 
   5  -4  11        4.42        3.21      2.84 o 
  -7  -3  11        5.41        5.39      1.63 o 
  -6  -3  11        0.02        0.53      0.98 o 
  -5  -3  11        9.25       13.90      1.66 o 
  -4  -3  11        0.47        0.51      0.89 o 
  -3  -3  11        7.52       10.25      1.42 o 
  -2  -3  11        4.60        5.07      1.37 o 
  -1  -3  11       19.91       28.63      1.95 o 
   0  -3  11       24.59       27.35      1.86 o 
   1  -3  11        4.77        7.22      1.16 o 
   2  -3  11       32.31       33.00      1.57 o 
   3  -3  11        3.13        2.32      1.13 o 
   4  -3  11        6.96        8.36      1.55 o 
   5  -3  11        3.07        2.88      1.70 o 
   6  -3  11        2.70        1.76      2.80 o 
  -7  -2  11        0.12        0.82      0.84 o 
  -6  -2  11       10.92       10.07      1.57 o 
  -5  -2  11        0.02       -0.28      1.27 o 
  -4  -2  11       11.70       10.20      1.55 o 
  -3  -2  11        1.49        1.31      1.22 o 
  -2  -2  11        0.02        0.38      1.03 o 
  -1  -2  11        4.01        3.80      1.25 o 
   0  -2  11        1.22        3.53      1.24 o 
   1  -2  11        0.02        0.62      0.73 o 
   2  -2  11        3.82        4.05      1.24 o 
   3  -2  11        2.81        2.55      1.18 o 
   4  -2  11        7.34       10.77      1.50 o 
   5  -2  11        0.88        1.12      1.41 o 
   6  -2  11        0.73        2.10      1.66 o 
  -7  -1  11       11.92       14.14      1.64 o 
  -6  -1  11       11.89       16.74      1.60 o 
  -5  -1  11        0.08        0.09      2.05 o 
  -4  -1  11        3.22        3.29      1.33 o 
  -3  -1  11        9.86       10.07      1.33 o 
  -2  -1  11        5.59        4.83      1.20 o 
  -1  -1  11       19.97       18.06      1.43 o 
   0  -1  11        2.80        3.60      1.21 o 
   1  -1  11       40.61       39.80      1.91 o 
   2  -1  11       12.76        9.43      1.10 o 
   3  -1  11        7.81        6.60      1.03 o 
   4  -1  11       20.09       14.84      1.37 o 
   5  -1  11        1.26        0.79      0.66 o 
   6  -1  11        0.56        0.16      1.76 o 
   7  -1  11        0.08        0.42      1.81 o 
  -8   0  11        0.93        1.13      3.26 o 
  -7   0  11        0.85        0.98      0.72 o 
  -6   0  11        0.42        2.19      1.38 o 
  -5   0  11        0.69        0.73      0.94 o 
  -4   0  11        1.25        0.54      0.90 o 
  -3   0  11        0.28        0.72      0.69 o 
  -2   0  11       11.70        9.45      1.39 o 
  -1   0  11        0.21        0.53      0.68 o 
   0   0  11        2.72        1.90      0.98 o 
   1   0  11        0.61        0.50      0.70 o 
   2   0  11        0.26        0.60      0.60 o 
   3   0  11        3.13        1.90      0.98 o 
   4   0  11        0.56        0.95      0.53 o 
   5   0  11        2.22        2.45      1.15 o 
   6   0  11        2.26        5.59      1.38 o 
   7   0  11        0.82        1.35      1.72 o 
   8   0  11        4.80        3.93      2.26 o 
  -8   1  11        0.02        3.82      2.67 o 
  -7   1  11        6.53        8.07      1.44 o 
  -6   1  11        4.65        6.05      1.31 o 
  -5   1  11        8.18       11.14      1.31 o 
  -4   1  11       37.93       42.35      1.56 o 
  -3   1  11        0.98        3.08      1.09 o 
  -2   1  11       53.71       50.05      1.56 o 
  -1   1  11        5.72        3.66      1.16 o 
   0   1  11       82.65       88.77      1.57 o 
   1   1  11       60.67       57.92      1.40 o 
   2   1  11       26.03       31.67      1.54 o 
   3   1  11      144.41      143.41      2.50 o 
   4   1  11        0.03        0.88      0.58 o 
   5   1  11       40.50       43.62      1.66 o 
   6   1  11        0.87        0.10      1.80 o 
   7   1  11        4.08        5.08      1.45 o 
   8   1  11        2.69        2.91      1.54 o 
   9   1  11        1.07        4.42      3.19 o 
  -8   2  11        9.61        5.28      2.95 o 
  -7   2  11        1.95        1.04      1.34 o 
  -6   2  11        6.24        6.61      1.36 o 
  -5   2  11        6.53        4.98      1.22 o 
  -4   2  11        0.18        0.70      0.59 o 
  -3   2  11       29.56       25.81      1.26 o 
  -2   2  11        2.32        2.27      0.92 o 
  -1   2  11       21.64       18.34      1.06 o 
   0   2  11        0.59        0.18      1.00 o 
   1   2  11        7.95        6.20      0.98 o 
   2   2  11        0.44        1.75      0.89 o 
   3   2  11       14.67       15.04      1.26 o 
   4   2  11        0.56        0.09      1.57 o 
   5   2  11        4.05        4.40      1.10 o 
   6   2  11        0.33       -0.10      1.76 o 
   7   2  11        0.43        0.47      0.99 o 
   8   2  11        8.80       12.16      1.58 o 
   9   2  11        0.05        0.56      1.19 o 
  -8   3  11        1.55        0.82      1.66 o 
  -7   3  11        0.00        1.54      1.53 o 
  -6   3  11        0.39        1.95      1.40 o 
  -5   3  11        3.94        4.36      1.32 o 
  -4   3  11        2.20        2.50      1.15 o 
  -3   3  11        4.94        5.01      1.03 o 
  -2   3  11       28.86       30.88      1.24 o 
  -1   3  11        6.47        6.01      0.89 o 
   0   3  11       62.93       71.84      1.39 o 
   1   3  11       10.57       12.33      0.98 o 
   2   3  11      127.92      156.44      2.49 o 
   3   3  11       97.02      103.33      1.98 o 
   4   3  11       69.87       75.90      1.82 o 
   5   3  11      118.20      123.74      2.21 o 
   6   3  11       10.04        9.47      1.28 o 
   7   3  11       77.68       85.76      2.10 o 
   8   3  11        0.40        0.26      1.60 o 
   9   3  11       17.96       14.79      1.67 o 
  -7   4  11        0.07       -1.32      1.57 o 
  -6   4  11       13.48       15.11      1.66 o 
  -5   4  11        0.69        0.13      2.02 o 
  -4   4  11       24.26       23.25      1.66 o 
  -3   4  11       24.97       27.03      1.57 o 
  -2   4  11       27.97       30.04      1.42 o 
  -1   4  11       75.23       80.18      1.45 o 
   0   4  11        0.01       -0.01      7.45 o 
   1   4  11        6.71        7.97      0.75 o 
   2   4  11        7.68        3.82      0.72 o 
   3   4  11        0.65        0.67      0.50 o 
   4   4  11        0.74       -0.10      1.58 o 
   5   4  11       19.97       16.24      1.25 o 
   6   4  11        0.40        1.10      1.07 o 
   7   4  11        4.92        2.71      1.12 o 
   8   4  11        0.19        2.04      1.43 o 
   9   4  11        0.07       -0.25      1.65 o 
  -7   5  11        0.22        0.52      1.52 o 
  -6   5  11        0.04       -1.09      1.77 o 
  -5   5  11        0.67        0.11      2.37 o 
  -4   5  11        2.10        1.11      1.29 o 
  -3   5  11       11.64       12.93      1.34 o 
  -2   5  11        8.81        7.72      1.22 o 
  -1   5  11       10.06        8.97      0.97 o 
   0   5  11        9.09       11.14      0.90 o 
   1   5  11       18.67       15.25      0.82 o 
   2   5  11       74.61       88.48      1.34 o 
   3   5  11        5.37        3.36      0.82 o 
   4   5  11       59.75       65.71      1.44 o 
   5   5  11        2.60        4.22      1.03 o 
   6   5  11       35.68       34.73      1.51 o 
   7   5  11       30.84       29.84      1.44 o 
   8   5  11       10.57        9.90      1.51 o 
   9   5  11       41.48       41.01      2.80 o 
  -6   6  11        7.82        4.55      1.59 o 
  -5   6  11        6.31        7.06      1.66 o 
  -4   6  11       26.63       25.81      1.92 o 
  -3   6  11       18.90       21.65      1.66 o 
  -2   6  11       60.73       59.89      2.20 o 
  -1   6  11       11.41        8.71      1.02 o 
   0   6  11       24.50       26.30      1.28 o 
   1   6  11       12.06       11.36      0.76 o 
   2   6  11       14.46       14.34      0.92 o 
   3   6  11       17.27       16.07      0.98 o 
   4   6  11        7.98        7.49      0.94 o 
   5   6  11        0.11       -0.41      0.77 o 
   6   6  11        0.66        1.07      1.07 o 
   7   6  11        0.15        0.57      0.70 o 
   8   6  11        0.62        1.80      1.58 o 
   9   6  11        0.53       -0.55      1.36 o 
  -6   7  11        0.00       -0.21      2.19 o 
  -5   7  11        0.23        2.13      1.59 o 
  -4   7  11        6.59        5.33      1.68 o 
  -3   7  11        2.85        4.54      1.48 o 
  -2   7  11        2.99        1.97      1.20 o 
  -1   7  11       20.68       17.01      1.19 o 
   0   7  11        0.75       -0.05      2.24 o 
   1   7  11      142.81      147.63      2.21 o 
   2   7  11        0.60        0.66      0.46 o 
   3   7  11      100.33      101.72      1.51 o 
   4   7  11        0.06       -0.05      1.90 o 
   5   7  11       17.30       16.59      0.99 o 
   6   7  11        9.61        7.33      1.07 o 
   7   7  11        1.88        0.93      0.56 o 
   8   7  11       24.11       22.90      1.92 o 
   9   7  11        3.62        3.75      1.94 o 
  -5   8  11       32.40       34.08      2.31 o 
  -4   8  11        3.74        2.28      1.41 o 
  -3   8  11       29.22       29.08      1.99 o 
  -2   8  11        2.82        2.71      1.21 o 
  -1   8  11       10.30        8.80      1.19 o 
   0   8  11       27.16       30.81      1.79 o 
   1   8  11        4.17        4.27      0.84 o 
   2   8  11       66.15       75.05      1.44 o 
   3   8  11        1.36        2.51      0.82 o 
   4   8  11        9.35       10.19      1.04 o 
   5   8  11        1.96        2.09      0.95 o 
   6   8  11        0.02       -0.65      0.65 o 
   7   8  11        1.00        3.22      1.34 o 
   8   8  11        0.49        0.11      2.31 o 
   9   8  11        4.58        3.07      1.77 o 
  10   8  11        0.33       -0.73      1.86 o 
  -5   9  11        0.97       -3.18      3.18 o 
  -4   9  11        8.38        9.78      1.91 o 
  -3   9  11        0.16       -0.14      2.23 o 
  -2   9  11        0.05       -0.05      2.93 o 
  -1   9  11        1.62        0.06      2.65 o 
   0   9  11       20.15       20.39      1.71 o 
   1   9  11       17.51       16.40      1.67 o 
   2   9  11       16.24       11.64      1.20 o 
   3   9  11       32.94       33.82      1.28 o 
   4   9  11        1.31        1.33      0.89 o 
   5   9  11       34.84       36.44      1.54 o 
   6   9  11        0.81        0.24      1.10 o 
   7   9  11       25.96       30.65      1.83 o 
   8   9  11       15.28       14.52      1.85 o 
   9   9  11        3.72        4.72      1.78 o 
  10   9  11       24.66       33.07      4.62 o 
  -3  10  11        6.29        4.80      1.90 o 
  -2  10  11       14.54       12.92      1.85 o 
  -1  10  11        7.82        8.59      1.42 o 
   0  10  11       33.89       40.77      2.08 o 
   1  10  11       13.25       14.65      1.48 o 
   2  10  11       12.23       14.46      1.47 o 
   3  10  11       12.39       14.23      1.21 o 
   4  10  11       16.76       19.09      1.26 o 
   5  10  11        8.70        9.36      1.31 o 
   6  10  11       19.53       22.96      1.71 o 
   7  10  11        0.10       -0.22      1.54 o 
   8  10  11        0.30        1.10      1.76 o 
   9  10  11        0.88        0.68      1.35 o 
  -2  11  11        0.74        0.62      1.11 o 
  -1  11  11        7.91        8.02      1.67 o 
   0  11  11        0.06        0.08      2.61 o 
   1  11  11        2.47        1.76      1.42 o 
   2  11  11        5.33        2.80      1.43 o 
   3  11  11        2.15        1.31      1.38 o 
   4  11  11        5.46        6.31      1.27 o 
   5  11  11        5.00        4.00      1.17 o 
   6  11  11        2.47        2.58      1.43 o 
   7  11  11       16.78       20.39      1.81 o 
   8  11  11        0.13       -0.02      5.54 o 
  -1  12  11        6.36        1.01      2.56 o 
   0  12  11        0.56        0.92      0.92 o 
   1  12  11        4.88        4.60      1.59 o 
   2  12  11        3.94        4.67      1.49 o 
   3  12  11        3.39        4.39      1.55 o 
   4  12  11        0.06       -0.52      0.95 o 
   5  12  11        2.97        3.65      1.52 o 
   6  12  11        0.30        1.20      1.45 o 
   7  12  11        0.00       -0.75      0.81 o 
   8  12  11        0.96        0.94      1.08 o 
   1  13  11        5.31        1.57      2.11 o 
   2  13  11        0.53       -0.35      1.22 o 
   3  13  11        3.78        3.52      1.47 o 
   4  13  11        4.96        3.38      1.41 o 
   5  13  11        0.02       -0.03      4.46 o 
   6  13  11       11.91        9.36      2.20 o 
   7  13  11        1.32        0.57      1.87 o 
  -5  -5  12        0.01       -1.29      2.26 o 
  -4  -5  12        1.67        0.44      2.33 o 
  -3  -5  12        0.01        1.13      2.13 o 
  -2  -5  12        0.02       -0.24      1.94 o 
  -1  -5  12        1.30        2.34      1.63 o 
   0  -5  12        2.04        4.14      2.19 o 
   1  -5  12        0.21        1.02      1.71 o 
   2  -5  12        0.56        5.25      3.29 o 
  -6  -4  12        1.93        0.71      1.33 o 
  -5  -4  12        0.65        0.40      1.20 o 
  -4  -4  12        0.11       -0.04      3.55 o 
  -3  -4  12        1.21        1.96      1.73 o 
  -2  -4  12        3.99        1.84      1.80 o 
  -1  -4  12        4.85        8.73      1.74 o 
   0  -4  12        4.70        2.40      1.45 o 
   1  -4  12        1.71        3.80      1.50 o 
   2  -4  12        1.09       -0.80      0.80 o 
   3  -4  12        0.00        5.33      3.71 o 
  -7  -3  12        0.95       -3.43      3.43 o 
  -6  -3  12        0.10       -0.71      0.99 o 
  -5  -3  12        0.00        0.47      1.03 o 
  -4  -3  12        1.97        2.16      1.44 o 
  -3  -3  12        2.83        3.68      1.39 o 
  -2  -3  12        0.02       -0.09      2.40 o 
  -1  -3  12        6.06        7.16      1.74 o 
   0  -3  12        2.61        3.06      1.66 o 
   1  -3  12        1.78        2.58      1.30 o 
   2  -3  12        0.71        0.11      2.15 o 
   3  -3  12        0.45       -0.08      3.20 o 
   4  -3  12        1.65        3.90      3.11 o 
  -7  -2  12        2.15        2.49      2.40 o 
  -6  -2  12        0.06       -0.11      2.29 o 
  -5  -2  12        0.87        1.57      1.48 o 
  -4  -2  12        3.35        3.41      1.29 o 
  -3  -2  12        0.16       -0.04      3.59 o 
  -2  -2  12       15.42       22.78      1.72 o 
  -1  -2  12        0.84        0.79      0.90 o 
   0  -2  12        7.50       11.34      1.74 o 
   1  -2  12        2.41        1.92      1.57 o 
   2  -2  12        1.81        0.89      0.69 o 
   3  -2  12        0.30       -1.14      1.85 o 
   4  -2  12        2.98        1.52      1.55 o 
   5  -2  12        0.20        1.66      2.30 o 
  -7  -1  12        4.41        0.39      1.35 o 
  -6  -1  12        9.85       11.29      1.63 o 
  -5  -1  12        2.72        0.24      1.42 o 
  -4  -1  12        0.13       -0.46      1.04 o 
  -3  -1  12        0.58       -0.40      0.98 o 
  -2  -1  12        1.96        2.56      1.29 o 
  -1  -1  12        0.63        0.70      0.70 o 
   0  -1  12        0.01        0.43      1.08 o 
   1  -1  12        0.47        1.06      1.46 o 
   2  -1  12        1.21        1.58      1.52 o 
   3  -1  12        0.02        0.82      0.76 o 
   4  -1  12        8.05        6.73      1.65 o 
   5  -1  12        2.80        2.37      1.68 o 
   6  -1  12        7.50       12.14      2.31 o 
  -7   0  12        0.07        0.29      1.56 o 
  -6   0  12        7.27        5.71      1.50 o 
  -5   0  12        0.47        2.25      1.40 o 
  -4   0  12       10.44        6.84      1.46 o 
  -3   0  12        3.73        5.02      1.42 o 
  -2   0  12       13.74       11.10      1.33 o 
  -1   0  12        5.60        8.90      1.33 o 
   0   0  12       21.39       23.61      1.72 o 
   1   0  12        0.67       -0.31      1.29 o 
   2   0  12       10.19        8.79      1.32 o 
   3   0  12        4.36        2.54      1.11 o 
   4   0  12        0.04       -0.74      0.74 o 
   5   0  12        5.30        2.18      1.42 o 
   6   0  12        1.32       -0.08      2.44 o 
   7   0  12       10.52        7.96      2.18 o 
  -7   1  12        0.62        0.87      1.01 o 
  -6   1  12       18.00       16.98      1.85 o 
  -5   1  12       27.02       24.24      1.79 o 
  -4   1  12       15.69       21.20      1.69 o 
  -3   1  12       54.68       61.03      2.07 o 
  -2   1  12        0.24        0.12      1.84 o 
  -1   1  12       17.49       15.58      1.35 o 
   0   1  12        6.20        6.43      1.07 o 
   1   1  12        4.27        1.77      1.04 o 
   2   1  12        0.20       -0.23      1.07 o 
   3   1  12        0.10       -0.26      0.99 o 
   4   1  12        3.26        3.09      1.17 o 
   5   1  12        3.73        5.38      1.27 o 
   6   1  12        3.72        3.44      1.30 o 
   7   1  12        0.45        0.96      0.80 o 
   8   1  12        0.73        1.03      2.00 o 
  -7   2  12        0.80        1.18      2.12 o 
  -6   2  12        0.74        1.15      1.51 o 
  -5   2  12        3.12        4.07      1.40 o 
  -4   2  12        2.13        1.56      1.39 o 
  -3   2  12        3.33        4.06      1.16 o 
  -2   2  12       15.19       11.62      1.22 o 
  -1   2  12        4.78        6.66      0.99 o 
   0   2  12       26.32       21.52      1.18 o 
   1   2  12        2.22        4.44      0.95 o 
   2   2  12        8.01        6.34      1.11 o 
   3   2  12        3.94        1.77      1.10 o 
   4   2  12        1.58        0.92      0.60 o 
   5   2  12        8.93        6.69      1.20 o 
   6   2  12       12.23       13.70      1.37 o 
   7   2  12        4.89        4.62      1.54 o 
   8   2  12        2.56        3.42      1.50 o 
  -7   3  12        0.01       -0.27      1.96 o 
  -6   3  12        7.29        7.94      1.81 o 
  -5   3  12        0.11       -0.72      0.72 o 
  -4   3  12       23.52       23.24      1.45 o 
  -3   3  12       16.09       14.52      1.33 o 
  -2   3  12       10.93        9.66      1.18 o 
  -1   3  12       52.11       59.38      1.71 o 
   0   3  12        0.13        0.05      1.82 o 
   1   3  12        4.28        3.99      0.89 o 
   2   3  12        8.18        6.33      1.09 o 
   3   3  12        2.01        2.89      1.12 o 
   4   3  12       16.43       18.33      1.31 o 
   5   3  12        1.92        2.74      1.19 o 
   6   3  12       18.33       24.60      1.50 o 
   7   3  12        2.81        2.45      1.43 o 
   8   3  12        0.10       -1.32      1.47 o 
   9   3  12        0.96        1.95      2.80 o 
  -7   4  12        1.17        1.08      1.76 o 
  -6   4  12        6.40        6.85      1.60 o 
  -5   4  12        1.13        1.09      1.46 o 
  -4   4  12        3.77        6.08      1.23 o 
  -3   4  12       11.70       13.68      1.17 o 
  -2   4  12        0.02        0.63      0.61 o 
  -1   4  12       38.40       38.08      1.13 o 
   0   4  12        4.65        2.92      0.84 o 
   1   4  12       37.32       43.08      1.28 o 
   2   4  12       22.04       19.67      1.07 o 
   3   4  12        3.46        3.47      1.07 o 
   4   4  12       15.44       16.76      1.28 o 
   5   4  12        2.85        4.48      1.16 o 
   6   4  12        2.00        2.25      1.15 o 
   7   4  12        1.30        3.73      1.35 o 
   8   4  12        0.71        1.26      1.42 o 
   9   4  12        2.33        2.75      3.10 o 
  -7   5  12        1.51        0.33      2.14 o 
  -6   5  12        0.00       -0.36      1.25 o 
  -5   5  12        1.73        3.04      1.76 o 
  -4   5  12        1.57        0.64      0.75 o 
  -3   5  12        0.60       -0.18      1.41 o 
  -2   5  12       15.84       15.52      1.24 o 
  -1   5  12        1.19        1.31      0.89 o 
   0   5  12        1.86        1.14      0.80 o 
   1   5  12        4.20        4.34      0.77 o 
   2   5  12       10.40       10.24      0.89 o 
   3   5  12        0.82        0.14      1.15 o 
   4   5  12       13.38       12.02      1.20 o 
   5   5  12        0.06       -0.63      0.63 o 
   6   5  12       12.94       13.52      1.29 o 
   7   5  12        2.93        0.40      0.98 o 
   8   5  12       14.09       12.98      1.65 o 
   9   5  12       20.96       10.65      3.25 o 
  -6   6  12        2.58        2.58      2.11 o 
  -5   6  12        0.61        0.67      0.98 o 
  -4   6  12        6.35        7.27      1.60 o 
  -3   6  12        1.92        2.65      1.36 o 
  -2   6  12        2.64        2.37      1.15 o 
  -1   6  12       12.12       12.05      1.18 o 
   0   6  12        4.68        4.91      0.98 o 
   1   6  12       32.79       35.83      1.18 o 
   2   6  12        1.33        0.12      1.04 o 
   3   6  12       50.15       60.70      1.42 o 
   4   6  12        3.37        2.03      0.97 o 
   5   6  12       21.87       25.17      1.49 o 
   6   6  12       10.06       10.66      1.24 o 
   7   6  12        7.44        6.46      1.37 o 
   8   6  12        8.78       11.81      2.29 o 
  -6   7  12        0.58        1.18      2.73 o 
  -5   7  12        0.60        0.85      0.87 o 
  -4   7  12        0.68        0.17      1.86 o 
  -3   7  12        0.29       -0.09      2.44 o 
  -2   7  12        3.05        3.14      1.34 o 
  -1   7  12        0.39        0.27      1.39 o 
   0   7  12       26.88       28.67      1.39 o 
   1   7  12        0.01       -0.17      1.04 o 
   2   7  12        2.14        3.01      0.83 o 
   3   7  12        1.23        0.17      1.12 o 
   4   7  12        1.57        0.62      0.55 o 
   5   7  12        0.45        0.14      1.49 o 
   6   7  12        1.99        0.34      1.12 o 
   7   7  12        0.02       -0.10      2.33 o 
   8   7  12       12.21       12.49      2.04 o 
  -5   8  12        2.07        2.68      2.20 o 
  -4   8  12        2.64        0.00     15.22 o 
  -3   8  12        3.47        3.24      1.68 o 
  -2   8  12       12.13       11.37      2.04 o 
  -1   8  12        1.78        1.91      1.59 o 
   0   8  12        0.91       -0.22      1.36 o 
   1   8  12        0.63        0.02      2.58 o 
   2   8  12        0.05        0.40      0.62 o 
   3   8  12        1.05        0.62      0.53 o 
   4   8  12        2.78        3.64      1.04 o 
   5   8  12       24.62       24.04      1.75 o 
   6   8  12        0.30       -0.03      3.98 o 
   7   8  12       37.49       48.69      2.34 o 
   8   8  12        7.22        6.90      2.19 o 
  -4   9  12        0.10       -1.04      3.33 o 
  -3   9  12        0.22       -0.43      1.67 o 
  -2   9  12        0.07        0.22      2.05 o 
  -1   9  12        2.91        4.47      1.50 o 
   0   9  12        0.00       -0.57      0.91 o 
   1   9  12        0.17        0.79      0.65 o 
   2   9  12        4.01        4.20      1.21 o 
   3   9  12        3.06        2.73      0.97 o 
   4   9  12        7.03        7.00      1.04 o 
   5   9  12        4.32        2.48      1.00 o 
   6   9  12        2.17        3.05      1.36 o 
   7   9  12        8.22       10.76      1.93 o 
   8   9  12        1.15       -1.19      1.82 o 
  -3  10  12       20.52        6.37      3.49 o 
  -2  10  12        0.07        0.11      3.21 o 
  -1  10  12       20.30       14.98      2.11 o 
   0  10  12        5.55        3.98      1.52 o 
   1  10  12        0.91        0.43      1.09 o 
   2  10  12        8.00        6.60      1.37 o 
   3  10  12        0.23        0.74      0.68 o 
   4  10  12        8.79       11.17      1.16 o 
   5  10  12        1.70        1.91      1.20 o 
   6  10  12       18.46       24.45      1.83 o 
   7  10  12        5.30        6.31      1.56 o 
   8  10  12       12.56       12.26      2.64 o 
  -1  11  12        5.82        3.71      1.80 o 
   0  11  12        4.48        4.76      1.64 o 
   1  11  12        0.73        0.37      1.33 o 
   2  11  12        0.52        0.85      0.75 o 
   3  11  12        0.05        0.57      0.81 o 
   4  11  12        0.00        0.32      1.19 o 
   5  11  12        1.46        0.67      0.80 o 
   6  11  12        2.29        1.80      1.37 o 
   7  11  12        4.56        4.40      1.56 o 
   8  11  12        0.29        1.76      2.83 o 
  -1  12  12        6.60        3.97      2.71 o 
   0  12  12        2.05       -0.52      1.70 o 
   1  12  12       21.90       15.45      1.69 o 
   2  12  12       16.32       10.47      1.68 o 
   3  12  12       12.64        8.95      1.47 o 
   4  12  12       19.42       16.48      1.59 o 
   5  12  12        5.98        4.12      1.52 o 
   6  12  12       21.63       28.94      3.13 o 
   7  12  12        5.93        1.95      2.60 o 
   1  13  12        1.89        1.55      2.32 o 
   2  13  12        5.33        1.99      2.18 o 
   3  13  12        0.68        0.52      1.70 o 
   4  13  12        1.31       -1.32      2.09 o 
   5  13  12        0.03        0.22      2.37 o 
   6  13  12        0.04        0.63      1.67 o 
  -2  -4  13        1.22        2.86      3.39 o 
  -1  -4  13        4.94       10.24      3.10 o 
   0  -4  13        0.49       -0.17      2.65 o 
   1  -4  13        3.70        2.83      2.24 o 
  -5  -3  13        0.26        1.59      2.23 o 
  -4  -3  13       14.36       10.21      2.45 o 
  -3  -3  13        2.71        0.75      1.00 o 
  -2  -3  13        8.58        7.86      1.96 o 
  -1  -3  13        3.49        2.61      1.70 o 
   0  -3  13        1.90        2.05      1.63 o 
   1  -3  13        6.70        3.83      1.45 o 
   2  -3  13        0.00       -2.24      2.24 o 
  -6  -2  13        0.50       -3.06      3.06 o 
  -5  -2  13        2.10        1.03      1.65 o 
  -4  -2  13        0.22        0.32      1.25 o 
  -3  -2  13        4.45        3.12      1.77 o 
  -2  -2  13        0.01        0.76      0.91 o 
  -1  -2  13        0.00        1.62      1.75 o 
   0  -2  13        0.75        0.25      1.64 o 
   1  -2  13        7.46        8.54      1.75 o 
   2  -2  13        0.00        1.23      1.66 o 
   3  -2  13        7.85        6.96      1.84 o 
   4  -2  13        0.85        6.60      3.68 o 
   5  -2  13        2.15        6.18      3.04 o 
  -6  -1  13        0.06       -1.17      1.80 o 
  -5  -1  13        3.58        4.02      1.51 o 
  -4  -1  13        3.02        0.54      0.90 o 
  -3  -1  13        0.05       -1.27      1.27 o 
  -2  -1  13       11.57       11.33      1.77 o 
  -1  -1  13        9.19        7.80      1.54 o 
   0  -1  13       15.80       17.94      1.92 o 
   1  -1  13       16.56       15.94      1.64 o 
   2  -1  13        6.74        7.45      1.60 o 
   3  -1  13        9.39        8.12      1.94 o 
   4  -1  13        0.38        1.10      1.66 o 
   5  -1  13        3.56        1.87      3.18 o 
  -6   0  13        0.25        2.01      1.60 o 
  -5   0  13        8.47        6.65      1.61 o 
  -4   0  13        0.03        0.52      1.04 o 
  -3   0  13        1.30        0.08      2.31 o 
  -2   0  13        0.73        0.09      2.42 o 
  -1   0  13        3.26        2.52      1.64 o 
   0   0  13        3.45        5.08      1.54 o 
   1   0  13        3.19        2.72      1.44 o 
   2   0  13        7.19        5.72      1.57 o 
   3   0  13        0.05       -0.09      3.01 o 
   4   0  13        6.18        9.12      1.58 o 
   5   0  13        1.87        1.61      1.44 o 
   6   0  13        0.74        4.66      3.19 o 
  -6   1  13       13.29        9.09      2.09 o 
  -5   1  13        0.39        0.65      0.89 o 
  -4   1  13       13.08       14.90      1.66 o 
  -3   1  13        2.51        1.41      1.38 o 
  -2   1  13        0.06       -0.28      1.09 o 
  -1   1  13       11.37       11.95      1.30 o 
   0   1  13       13.23       10.34      1.69 o 
   1   1  13        2.34        4.16      1.50 o 
   2   1  13       15.53       12.88      1.75 o 
   3   1  13        0.64       -0.10      2.18 o 
   4   1  13        7.27        4.73      1.23 o 
   5   1  13        0.38        0.50      0.88 o 
   6   1  13        0.01       -0.60      0.80 o 
  -6   2  13        0.17       -0.10      2.58 o 
  -5   2  13        0.73       -0.67      0.86 o 
  -4   2  13        3.10        3.10      1.45 o 
  -3   2  13        8.94       11.45      1.55 o 
  -2   2  13        5.81        7.39      1.30 o 
  -1   2  13        8.03        9.21      1.28 o 
   0   2  13        6.60        7.88      1.03 o 
   1   2  13        4.12        3.67      1.09 o 
   2   2  13        9.07       10.39      1.41 o 
   3   2  13        4.65        5.65      1.19 o 
   4   2  13        6.56        9.44      1.27 o 
   5   2  13        1.00        1.30      1.13 o 
   6   2  13        5.31        8.33      1.29 o 
   7   2  13        6.85        3.54      1.70 o 
  -6   3  13        3.47        4.62      2.36 o 
  -5   3  13        0.16       -0.76      0.88 o 
  -4   3  13       15.51       19.51      1.69 o 
  -3   3  13        1.14        0.54      0.89 o 
  -2   3  13       42.91       54.44      2.02 o 
  -1   3  13       24.52       20.72      1.29 o 
   0   3  13       16.11       22.50      1.20 o 
   1   3  13       55.74       56.12      2.69 o 
   2   3  13        0.44        0.53      0.75 o 
   3   3  13       40.62       45.61      1.68 o 
   4   3  13        0.46        0.22      1.23 o 
   5   3  13        6.68        5.41      1.25 o 
   6   3  13        3.03        0.69      0.73 o 
   7   3  13        0.90        2.98      1.49 o 
   8   3  13        5.83        2.61      1.89 o 
  -6   4  13        1.06        1.67      2.44 o 
  -5   4  13        0.65       -0.14      2.18 o 
  -4   4  13        0.19       -0.04      3.33 o 
  -3   4  13        0.05       -0.50      0.91 o 
  -2   4  13        0.00       -0.12      1.72 o 
  -1   4  13        6.50        9.26      1.18 o 
   0   4  13        1.93        2.00      1.06 o 
   1   4  13       20.47       27.43      1.36 o 
   2   4  13        1.87        1.50      1.12 o 
   3   4  13        6.91        8.47      1.18 o 
   4   4  13        1.36        1.26      1.08 o 
   5   4  13        0.00        0.43      0.87 o 
   6   4  13       14.22       14.50      1.40 o 
   7   4  13        1.69        1.26      1.45 o 
   8   4  13       23.54       15.81      2.70 o 
  -6   5  13        2.41        2.57      2.69 o 
  -5   5  13        0.52        0.00     16.87 o 
  -4   5  13        7.18        8.44      1.70 o 
  -3   5  13        2.82        2.26      1.17 o 
  -2   5  13       23.57       20.94      1.37 o 
  -1   5  13        0.00        0.63      0.70 o 
   0   5  13       65.15       57.20      1.52 o 
   1   5  13       20.37       20.67      1.16 o 
   2   5  13       45.07       52.14      1.55 o 
   3   5  13       19.34       18.36      1.24 o 
   4   5  13        0.54        1.02      1.07 o 
   5   5  13       15.06       14.89      1.35 o 
   6   5  13       10.17       11.51      1.35 o 
   7   5  13       21.10       20.61      1.72 o 
   8   5  13       12.25        8.50      2.24 o 
  -5   6  13        1.27       -0.89      1.06 o 
  -4   6  13        1.31        0.58      0.96 o 
  -3   6  13        0.23        0.34      1.07 o 
  -2   6  13        0.14        0.41      0.99 o 
  -1   6  13        0.87        1.23      1.25 o 
   0   6  13        2.67        5.30      1.03 o 
   1   6  13        2.90        2.27      0.93 o 
   2   6  13        1.55        1.72      0.96 o 
   3   6  13        6.54        4.31      1.23 o 
   4   6  13        0.17       -0.05      2.33 o 
   5   6  13       17.71       17.22      1.38 o 
   6   6  13        4.50        5.40      1.24 o 
   7   6  13       18.58       19.14      2.08 o 
   8   6  13        7.14        9.72      3.55 o 
  -5   7  13        3.87        2.52      2.19 o 
  -4   7  13        0.09       -0.33      1.61 o 
  -3   7  13        9.39        8.44      1.88 o 
  -2   7  13        3.50        3.20      1.48 o 
  -1   7  13       20.23       17.62      1.52 o 
   0   7  13       26.52       27.59      1.49 o 
   1   7  13       20.05       17.37      1.06 o 
   2   7  13       40.69       34.25      1.32 o 
   3   7  13        0.00        0.26      0.91 o 
   4   7  13       19.20       17.11      1.33 o 
   5   7  13       16.41       20.15      1.51 o 
   6   7  13        3.83        4.10      1.42 o 
   7   7  13       17.81       18.47      1.97 o 
   8   7  13        0.01       -0.03      5.84 o 
  -4   8  13        3.59        0.96      1.46 o 
  -3   8  13        0.17        0.13      2.60 o 
  -2   8  13        1.57        1.16      1.82 o 
  -1   8  13        0.04        0.63      0.88 o 
   0   8  13        0.71       -0.13      1.53 o 
   1   8  13        2.52        1.92      0.93 o 
   2   8  13        2.38        3.78      1.00 o 
   3   8  13        3.12        2.17      0.97 o 
   4   8  13        0.02       -0.12      2.26 o 
   5   8  13        6.30        4.52      1.40 o 
   6   8  13        5.14        5.28      1.37 o 
   7   8  13       14.85       13.17      2.32 o 
   8   8  13        0.44       -0.11      4.62 o 
  -3   9  13        4.99       -1.78      3.53 o 
  -2   9  13        0.23       -0.51      1.33 o 
  -1   9  13       11.58        9.25      1.94 o 
   0   9  13        2.66        3.33      1.40 o 
   1   9  13       25.45       16.59      1.52 o 
   2   9  13       22.00       19.73      1.43 o 
   3   9  13       32.54       23.62      1.27 o 
   4   9  13       45.32       45.67      1.83 o 
   5   9  13        9.19        8.72      1.62 o 
   6   9  13       41.40       44.06      2.77 o 
   7   9  13        0.39        1.24      2.00 o 
  -2  10  13        7.61        1.23      3.53 o 
  -1  10  13        0.25        0.04      4.95 o 
   0  10  13        3.09        2.37      1.97 o 
   1  10  13        0.67        1.06      1.51 o 
   2  10  13        3.84        3.93      1.28 o 
   3  10  13        2.03        1.64      1.37 o 
   4  10  13        8.64        7.29      1.27 o 
   5  10  13        0.66        1.18      1.40 o 
   6  10  13        2.12        2.91      1.60 o 
   7  10  13        1.56        1.82      2.65 o 
  -1  11  13        2.93        0.62      1.94 o 
   0  11  13        0.01        0.84      0.83 o 
   1  11  13       11.56        6.30      1.96 o 
   2  11  13        0.05        0.13      1.78 o 
   3  11  13       20.52       14.60      1.62 o 
   4  11  13        3.50        3.34      1.37 o 
   5  11  13       27.45       30.04      2.51 o 
   6  11  13       17.07       14.34      2.59 o 
   7  11  13        9.40        4.23      3.06 o 
   0  12  13       10.01        3.90      2.88 o 
   1  12  13        0.27       -0.61      1.51 o 
   2  12  13        6.22        3.62      1.72 o 
   3  12  13        0.13       -0.05      3.33 o 
   4  12  13        1.36        0.41      1.29 o 
   5  12  13        0.36        0.95      1.10 o 
  -1  -3  14        0.00       -2.72      3.28 o 
   0  -3  14        2.22        5.32      3.19 o 
  -3  -2  14        0.01       -2.38      2.62 o 
  -2  -2  14        1.01        1.34      3.19 o 
  -1  -2  14        0.88        1.06      3.19 o 
   0  -2  14        1.01        2.44      2.92 o 
  -5  -1  14        0.00        0.33      2.85 o 
  -4  -1  14        0.21        2.57      2.92 o 
  -3  -1  14        3.95        5.29      2.43 o 
  -2  -1  14        9.10        8.90      1.70 o 
  -1  -1  14        3.90        4.84      1.67 o 
   0  -1  14       15.51       17.03      1.97 o 
   1  -1  14        0.07        0.27      1.83 o 
   2  -1  14        5.40        9.87      2.55 o 
   3  -1  14        1.54        0.67      1.97 o 
  -5   0  14        0.30       -1.51      2.05 o 
  -4   0  14        2.74        2.30      1.65 o 
  -3   0  14        0.97        0.57      1.05 o 
  -2   0  14        6.21        7.19      1.70 o 
  -1   0  14        1.89        3.28      1.69 o 
   0   0  14       13.33       14.82      1.90 o 
   1   0  14        2.53        3.17      2.10 o 
   2   0  14        2.33        2.62      2.00 o 
   3   0  14        1.14        2.78      1.76 o 
   4   0  14        0.24        0.17      3.01 o 
   5   0  14        0.07       -3.17      3.21 o 
  -5   1  14        5.50        6.35      2.28 o 
  -4   1  14        0.12        0.24      1.46 o 
  -3   1  14        0.60       -0.51      0.94 o 
  -2   1  14        1.57        1.17      1.47 o 
  -1   1  14        2.10        0.85      0.90 o 
   0   1  14        3.68        6.49      2.03 o 
   1   1  14        0.61        1.42      1.87 o 
   2   1  14       16.50       19.08      2.17 o 
   3   1  14        1.83        0.47      1.18 o 
   4   1  14       10.31       15.26      1.90 o 
   5   1  14        2.84        0.60      1.14 o 
  -5   2  14        0.03       -0.38      1.65 o 
  -4   2  14       13.47       14.79      1.75 o 
  -3   2  14        2.12        0.87      0.85 o 
  -2   2  14       18.21       19.60      1.52 o 
  -1   2  14        0.91        0.06      3.01 o 
   0   2  14       11.06        9.84      1.80 o 
   1   2  14        0.69        0.76      1.00 o 
   2   2  14       10.30        9.89      1.74 o 
   3   2  14        1.91        1.24      1.42 o 
   4   2  14        2.87        3.92      1.27 o 
   5   2  14        5.65        4.36      1.48 o 
   6   2  14        0.21       -0.34      1.33 o 
  -5   3  14        3.83        3.20      2.25 o 
  -4   3  14        0.02        0.14      1.95 o 
  -3   3  14       18.15       20.03      1.86 o 
  -2   3  14        1.11        1.13      1.22 o 
  -1   3  14        7.84        5.31      1.30 o 
   0   3  14        1.93        2.75      1.62 o 
   1   3  14        0.60        0.48      0.91 o 
   2   3  14        1.61        1.40      1.16 o 
   3   3  14        1.61        2.55      1.15 o 
   4   3  14        6.51        4.75      1.31 o 
   5   3  14        1.46        2.17      1.20 o 
   6   3  14        4.77        4.69      1.32 o 
   7   3  14        0.22       -0.26      3.11 o 
  -5   4  14        7.13       11.48      3.20 o 
  -4   4  14        0.37        0.12      2.06 o 
  -3   4  14        7.13        8.67      1.55 o 
  -2   4  14        5.47        3.46      1.29 o 
  -1   4  14        0.14        1.77      1.28 o 
   0   4  14       12.35       11.33      1.39 o 
   1   4  14        0.02       -0.16      1.44 o 
   2   4  14        6.76        5.22      1.22 o 
   3   4  14        0.88        0.16      1.45 o 
   4   4  14        5.66        3.51      1.17 o 
   5   4  14        7.81        7.65      1.29 o 
   6   4  14        5.71        5.75      1.27 o 
   7   4  14        4.66        3.21      1.63 o 
  -5   5  14        0.87       -2.77      3.31 o 
  -4   5  14        0.22       -0.47      1.56 o 
  -3   5  14        1.41        0.93      0.71 o 
  -2   5  14        0.04       -0.72      0.72 o 
  -1   5  14        6.42        6.97      1.25 o 
   0   5  14        0.88        1.15      1.16 o 
   1   5  14        0.74        1.25      1.16 o 
   2   5  14        2.26        3.65      1.35 o 
   3   5  14        7.25        4.09      1.17 o 
   4   5  14        1.99        3.30      1.24 o 
   5   5  14        9.71        8.61      1.29 o 
   6   5  14        1.36        2.89      1.27 o 
   7   5  14        1.28        0.09      3.08 o 
  -4   6  14        3.54        0.73      2.25 o 
  -3   6  14        6.35        5.33      1.61 o 
  -2   6  14        0.16        1.31      1.29 o 
  -1   6  14        8.43        5.89      1.31 o 
   0   6  14        0.80        0.56      0.71 o 
   1   6  14        2.27        1.84      1.04 o 
   2   6  14        8.66        5.10      1.37 o 
   3   6  14        0.84        0.82      0.72 o 
   4   6  14       28.85       31.87      1.73 o 
   5   6  14        1.15        1.25      1.39 o 
   6   6  14       16.93       18.29      1.60 o 
   7   6  14        0.00       -0.45      1.62 o 
  -3   7  14        0.01       -0.08      3.31 o 
  -2   7  14        1.30        2.88      1.57 o 
  -1   7  14        0.13        0.39      1.08 o 
   0   7  14        1.39        0.75      0.62 o 
   1   7  14        0.79        0.37      0.90 o 
   2   7  14        1.39        0.53      0.88 o 
   3   7  14        1.46        0.39      1.00 o 
   4   7  14        7.71        7.69      1.49 o 
   5   7  14        0.05        0.72      0.84 o 
   6   7  14        0.09        0.16      1.77 o 
   7   7  14        6.28        8.72      2.75 o 
  -3   8  14        0.76       -0.86      1.65 o 
  -2   8  14        2.08        1.52      1.92 o 
  -1   8  14        0.84        0.12      1.97 o 
   0   8  14        0.89        0.60      0.83 o 
   1   8  14        2.47        1.38      1.69 o 
   2   8  14        3.92        3.89      1.25 o 
   3   8  14       13.21       13.90      1.65 o 
   4   8  14        2.18        2.88      1.40 o 
   5   8  14       13.31       17.46      1.52 o 
   6   8  14        6.96        6.32      1.42 o 
   7   8  14        0.07       -1.59      3.65 o 
  -2   9  14        0.78       -1.79      2.67 o 
  -1   9  14        0.01       -0.30      2.06 o 
   0   9  14        1.15        0.97      0.91 o 
   1   9  14        2.08        1.08      1.72 o 
   2   9  14        4.60        3.51      1.30 o 
   3   9  14        7.50        6.00      1.84 o 
   4   9  14        3.30        3.17      1.51 o 
   5   9  14        2.47        2.00      1.56 o 
   6   9  14        1.19       -0.02      5.67 o 
   7   9  14        2.29       -0.76      1.77 o 
  -1  10  14        0.02        0.78      1.86 o 
   0  10  14        2.86        1.13      1.65 o 
   1  10  14        1.61        0.36      1.26 o 
   2  10  14        1.91        0.58      0.99 o 
   3  10  14        0.30       -0.15      1.98 o 
   4  10  14        1.02        0.31      1.43 o 
   5  10  14        0.29        0.80      1.17 o 
   6  10  14        0.37        2.01      2.90 o 
   0  11  14        0.48       -0.20      4.00 o 
   1  11  14        0.04       -0.16      2.41 o 
   2  11  14        0.60       -0.29      1.62 o 
   3  11  14        0.27        0.34      1.33 o 
   4  11  14        0.17        2.48      3.30 o 
   3  12  14        0.12        1.77      3.01 o 
  -3   0  15        0.01        1.20      2.90 o 
  -4   1  15        0.35        0.88      1.82 o 
  -3   1  15        0.13       -2.79      2.79 o 
  -1   1  15        2.86        1.28      3.31 o 
   0   1  15        1.68        1.37      2.39 o 
   1   1  15       13.18       13.32      2.76 o 
   2   1  15        0.21        1.37      2.27 o 
   3   1  15        7.84       12.56      2.50 o 
  -4   2  15        1.34       -0.20      2.57 o 
  -2   2  15        2.79        7.30      2.59 o 
  -1   2  15        0.20       -0.29      1.87 o 
   0   2  15        1.25        2.44      1.96 o 
   1   2  15        0.05        1.13      1.83 o 
   2   2  15        0.92        0.50      1.12 o 
   3   2  15        0.14        0.52      1.09 o 
   4   2  15        1.26        1.59      1.60 o 
   5   2  15        0.39        0.87      1.73 o 
  -4   3  15        1.23        1.37      3.24 o 
  -3   3  15        1.76        1.40      2.36 o 
  -2   3  15        0.18        1.43      1.62 o 
  -1   3  15        1.98        4.27      1.74 o 
   0   3  15        2.79        1.30      1.91 o 
   1   3  15        0.01        1.71      1.92 o 
   2   3  15        4.01        5.34      1.70 o 
   3   3  15        3.48        5.04      1.47 o 
   4   3  15        0.13        1.23      1.37 o 
   5   3  15        3.74        3.39      1.71 o 
  -3   4  15        0.02        0.33      2.06 o 
  -2   4  15        3.26        3.71      1.53 o 
  -1   4  15        0.78        2.47      1.39 o 
   0   4  15       12.24       15.61      1.63 o 
   1   4  15        0.06        1.12      1.84 o 
   2   4  15        7.68        9.97      1.67 o 
   3   4  15        0.01       -0.58      0.86 o 
   4   4  15        3.22        3.61      1.21 o 
   5   4  15        0.55        1.06      1.25 o 
   6   4  15        0.62        0.27      1.75 o 
  -3   5  15        4.91        6.11      2.32 o 
  -2   5  15        0.01        1.49      1.63 o 
  -1   5  15        8.81        7.20      1.36 o 
   0   5  15        0.02       -0.30      1.38 o 
   1   5  15        9.96       10.14      1.59 o 
   2   5  15        2.83        4.25      1.58 o 
   3   5  15        2.42        2.61      1.35 o 
   4   5  15        3.60        3.01      1.35 o 
   5   5  15        1.92        2.02      1.38 o 
   6   5  15        0.52       -1.03      1.68 o 
  -2   6  15        0.44       -0.47      1.30 o 
  -1   6  15        2.05        2.77      1.28 o 
   0   6  15        0.09       -0.39      1.06 o 
   1   6  15        4.66        7.05      1.46 o 
   2   6  15        2.64        2.17      1.63 o 
   3   6  15        2.32        4.46      1.44 o 
   4   6  15        3.87        1.15      1.29 o 
   5   6  15        0.23       -0.59      1.06 o 
   6   6  15        6.65        3.88      1.72 o 
  -2   7  15        0.76        0.55      1.05 o 
  -1   7  15        3.36        3.36      1.28 o 
   0   7  15        0.28       -0.10      1.71 o 
   1   7  15        6.94        7.80      1.65 o 
   2   7  15        0.62        0.47      1.10 o 
   3   7  15        4.43        4.84      1.70 o 
   4   7  15        2.25        1.66      1.50 o 
   5   7  15        0.00        1.05      1.42 o 
   6   7  15       13.28       14.17      2.37 o 
  -2   8  15        1.11        2.42      3.29 o 
  -1   8  15        1.58        0.21      1.90 o 
   0   8  15        1.29        1.29      1.69 o 
   1   8  15        2.28       -0.09      2.88 o 
   2   8  15        0.06       -0.65      1.25 o 
   3   8  15        1.38        0.86      0.71 o 
   4   8  15        4.13        4.19      1.38 o 
   5   8  15        4.11        1.93      1.54 o 
   6   8  15       13.81       14.08      3.47 o 
   0   9  15        4.59        0.58      1.44 o 
   1   9  15        0.22       -0.26      1.70 o 
   2   9  15        3.00        3.24      1.95 o 
   3   9  15        0.11       -0.62      1.34 o 
   4   9  15        0.53        0.83      1.03 o 
   5   9  15        5.33        2.92      1.69 o 
   1  10  15        0.42       -2.16      2.24 o 
   3  10  15        5.83        0.19      3.00 o 
   4  10  15        2.67        3.08      2.09 o 
  -1   4  16        2.63       -0.46      2.34 o 
   0   4  16        0.09        1.65      2.97 o 
   1   4  16        3.33        8.26      3.54 o 
   2   4  16        0.19        1.08      2.78 o 
   3   4  16        1.04        0.03      9.64 o 
   4   4  16        0.48       -1.41      2.87 o 
  -1   5  16        2.04        4.02      2.39 o 
   0   5  16        1.15        0.64      1.17 o 
   1   5  16        2.15        2.88      2.70 o 
   2   5  16        0.10       -0.57      2.14 o 
   3   5  16        2.52        4.29      3.34 o 
   4   5  16        2.68        0.55      1.39 o 
  -1   6  16        2.31        2.58      1.82 o 
   0   6  16        1.03       -0.25      2.00 o 
   1   6  16        0.04       -1.63      1.99 o 
   2   6  16        1.11        1.26      2.13 o 
   3   6  16        3.18        1.54      1.98 o 
   4   6  16        0.07       -2.03      2.03 o 
   3   7  16        8.25       -0.27      2.85 o 
   4   7  16        0.01       -0.15      3.87 o 
                                                 
